# Supplementary material for: Integrating large-scale meta-GWAS and PigGTEx resources to decipher the genetic basis of 232 complex traits in pigs
Source: Natl Sci Rev. 2025 Feb 17;12(5):nwaf048. doi: 10.1093/nsr/nwaf048 (PMC12051865; doi:10.1093/nsr/nwaf048)
Supplement: nwaf048_Supplemental_Files [file nwaf048_supplemental_files.zip › 3 Supplementary Tables for pig metaGWAS.xlsx]

## Sheet: Table S1
Table S1. Summary of 59 study populations for genome-wide association analysis (GWAS).
Population	Breed	N_Genotype_ind	N_afterQC_ind	Genotyping.platform	N_SNP_before_imputation	N_SNPs_after imputation
Pop_1	Landrace	593	593	Illumina Porcine SNP60K Bead Chip	56878	13737255
Pop_2	Yorkshire	589	589	Illumina Porcine SNP60K Bead Chip	56878	13498076
Pop_3	Yorkshire	2143	2128	GeneSeek Genomic Profiler (GGP) Porcine SNP80 BeadChip (N=1263), GGP Procine SNP50 BeadChip (N=880)	45993	9112225
Pop_4	Yorkshire	2417	2417	GeneSeek Genomic Profiler (GGP) Porcine SNP80 BeadChip (N=2054), GGP Procine SNP50 BeadChip (N=363)	45993	9108661
Pop_5	Yorkshire	931	931	GeneSeek Genomic Profiler (GGP) Porcine SNP80 BeadChip	62128	9047813
Pop_6	Duroc*Erhualian	360	327	Illumina Porcine SNP60K Bead Chip	59887	12683267
Pop_7	Landrace	141	138	Illumina Porcine SNP60K Bead Chip	43197	13467876
Pop_8	Yorkshire	420	420	Illumina Porcine SNP60K Bead Chip	43197	12337578
Pop_9	Duroc	2846	2846	KPS Porcine Breeding Chip	38345	6452987
Pop_10	Landrace	3512	3507	KPS Porcine Breeding Chip	38345	8407966
Pop_11	Yorkshire	9246	9246	KPS Porcine Breeding Chip	38345	9276082
Pop_12	Gottingen Mini*Duroc	225	225	Illumina Porcine SNP60K Bead Chip	58864	17873960
Pop_13	Gottingen Mini*Yorkshire	229	229	Illumina Porcine SNP60K Bead Chip	58864	18012789
Pop_14	Duroc	368	368	Illumina Porcine SNP60K Bead Chip	62163	9126311
Pop_15	Yorkshire	818	808	GGP Procine SNP50 BeadChip (N=593), GenoBaits Porcine SNP50K BeadChip (N=225)	32037	10942959
Pop_16	Duroc	356	356	Illumina Porcine SNP60K Bead Chip	39134	8711177
Pop_17	Landrace	1336	1336	GGP Procine SNP50 BeadChip	47424	10370594
Pop_18	Duroc	1083	1083	GGP Procine SNP50 BeadChip (N=703), Illumina Porcine SNP60K Bead Chip (N=380)	30523	8707969
Pop_19	Yorkshire	411	407	GGP Procine SNP50 BeadChip	46494	11588326
Pop_20	Duroc	2169	2128	GGP Procine SNP50 BeadChip	46494	10387595
Pop_21	Duroc	1147	1087	GGP Procine SNP50 BeadChip	46494	10476862
Pop_22	Landrace	575	554	GGP Procine SNP50 BeadChip	46494	12599492
Pop_23	Yorkshire	1289	1259	GGP Procine SNP50 BeadChip	46494	12892618
Pop_24	Duroc	364	361	KPS Porcine Breeding Chip	45253	7196167
Pop_25	Landrace	272	257	KPS Porcine Breeding Chip	45253	7855501
Pop_26	Yorkshire	232	232	KPS Porcine Breeding Chip	45253	9493236
Pop_27	Duroc	201	192	GGP Procine SNP50 BeadChip	46494	9249794
Pop_28	Yorkshire	348	327	GGP Procine SNP50 BeadChip	46494	10686022
Pop_29	Yorkshire	2495	2106	KPS Porcine Breeding Chip	45333	4456245
Pop_30	Suhuai	476	476	GeneSeek Genomic Profiler (GGP) Porcine SNP80 BeadChip	62128	18196654
Pop_31	Duroc	2873	2797	Low-coverage sequence	198178	10159387
Pop_32	Chuyinghei	370	370	KPS Porcine Breeding Chip	42194	11163913
Pop_33	Duroc*Landrace*Yorkshire	572	572	KPS Porcine Breeding Chip	36546	11226140
Pop_34	Duroc	3562	3563	GGP Procine SNP50 BeadChip	40231	9592225
Pop_35	Duroc	2117	2117	GGP Procine SNP50 BeadChip	37310	8171580
Pop_36	Meishan*Pietrain	303	303	Illumina Porcine SNP60K Bead Chip	46844	11424710
Pop_37	Pietrain*Landrace	1237	1237	Illumina Porcine SNP60K Bead Chip	46844	10594266
Pop_38	Pietrain*Yorkshire	466	466	Illumina Porcine SNP60K Bead Chip	46844	8216761
Pop_39	Wild(EU)*Meishan	330	330	Illumina Porcine SNP60K Bead Chip	46844	10517332
Pop_40	Wild(EU)*Pietrain	302	302	Illumina Porcine SNP60K Bead Chip	46844	9178667
Pop_41	Yorkshire	4139	4139	Illumina Porcine SNP60K Bead Chip	33456	9528556
Pop_42	Landrace	240	240	GGP Procine SNP50 BeadChip	42275	9943814
Pop_43	Duroc	1245	1245	GGP Procine SNP50 BeadChip	29577	7356648
Pop_44	Duroc	1490	1478	GGP Procine SNP50 BeadChip	43725	9662514
Pop_45	Yorkshire	213	211	GGP Procine SNP50 BeadChip	46494	10400796
Pop_46	Duroc	493	493	GGP Procine SNP50 BeadChip	46494	9984881
Pop_47	Landrace	911	911	GGP Procine SNP50 BeadChip	46494	11429119
Pop_48	Yorkshire	3238	3238	GGP Procine SNP50 BeadChip	46494	12116419
Pop_49	Yorkshire	3048	3048	GGP Procine SNP50 BeadChip	46494	11968535
Pop_50	Yorkshire	140	140	GGP Procine SNP50 BeadChip	34941	10961097
Pop_51	Duroc	432	432	Illumina Porcine SNP60K Bead Chip	63072	9527256
Pop_52	Landrace	1097	1063	KPS Porcine Breeding Chip	36425	9241075
Pop_53	Yorkshire	612	589	KPS Porcine Breeding Chip	36425	9239111
Pop_54	Yorkshire	787	545	GenoBaits Porcine SNP50K BeadChip (N=229), GGP Procine SNP50 BeadChip (N=558)	32037	11029362
Pop_55	Duroc	161	160	GGP Procine SNP50 BeadChip	46494	8360395
Pop_56	Landrace	579	560	GGP Procine SNP50 BeadChip	46494	11103519
Pop_57	Yorkshire	1179	1171	GGP Procine SNP50 BeadChip	46494	10631642
Pop_58	Yorkshire	471	466	GGP Procine SNP50 BeadChip	46494	10404077
Pop_59	Yorkshire	129	123	GGP Procine SNP50 BeadChip	46494	12566767

## Sheet: Table S2
Table S2. BioProject information of WGS data in the Pig Genomics Reference Panel (PGRP v1).
BioProject	N_Sample
PRJCA001440	11
PRJCA002378	10
PRJCA016012	260
PRJCA016120	61
PRJCA016130	30
PRJCA016216	124
PRJCA017284	34
PRJEB1683	49
PRJEB29465	15
PRJEB30129	7
PRJEB30282	22
PRJEB35180	17
PRJEB37956	5
PRJEB39374	76
PRJEB9326	18
PRJEB9922	101
PRJNA144099	1
PRJNA186497	23
PRJNA213179	69
PRJNA221763	1
PRJNA231897	6
PRJNA238851	5
PRJNA239399	4
PRJNA254936	14
PRJNA255085	5
PRJNA260763	70
PRJNA273907	2
PRJNA281548	8
PRJNA305081	11
PRJNA305975	1
PRJNA309108	9
PRJNA314580	3
PRJNA320525	9
PRJNA322309	8
PRJNA343658	56
PRJNA354435	1
PRJNA358108	1
PRJNA369600	7
PRJNA378496	55
PRJNA392765	1
PRJNA393920	5
PRJNA398176	24
PRJNA414091	102
PRJNA418771	1
PRJNA438040	1
PRJNA482384	29
PRJNA485589	1
PRJNA487172	4
PRJNA487539	17
PRJNA488327	19
PRJNA488960	12
PRJNA493166	3
PRJNA506339	7
PRJNA507853	10
PRJNA524263	20
PRJNA550237	56
PRJNA553106	24
PRJNA588364	3
PRJNA611461	16
PRJNA622908	5
PRJNA626370	5
PRJNA634804	20
PRJNA645268	1
PRJNA655516	3
PRJNA671763	4

## Sheet: Table S3
Table S3. Summary information for 65 WGS samples from NCBI.
Breed	Accession	IID	Link
Duroc	PRJNA712489	SRR13920565	https://sra-downloadb.be-md.ncbi.nlm.nih.gov/sos3/sra-pub-run-20/SRR13920565/SRR13920565.1
Duroc	PRJNA712489	SRR13920566	https://sra-downloadb.be-md.ncbi.nlm.nih.gov/sos3/sra-pub-run-21/SRR13920566/SRR13920566.1
Duroc	PRJNA712489	SRR13920567	https://sra-downloadb.be-md.ncbi.nlm.nih.gov/sos3/sra-pub-run-21/SRR13920567/SRR13920567.1
Duroc	PRJNA712489	SRR13920568	https://sra-downloadb.be-md.ncbi.nlm.nih.gov/sos3/sra-pub-run-20/SRR13920568/SRR13920568.1
Duroc	PRJNA712489	SRR13920569	https://sra-downloadb.be-md.ncbi.nlm.nih.gov/sos3/sra-pub-run-20/SRR13920569/SRR13920569.1
Duroc	PRJNA712489	SRR13920551	https://sra-downloadb.be-md.ncbi.nlm.nih.gov/sos3/sra-pub-run-21/SRR13920551/SRR13920551.1
Duroc	PRJNA712489	SRR13920561	https://sra-downloadb.be-md.ncbi.nlm.nih.gov/sos3/sra-pub-run-20/SRR13920561/SRR13920561.1
Duroc	PRJNA712489	SRR13920562	https://sra-downloadb.be-md.ncbi.nlm.nih.gov/sos3/sra-pub-run-19/SRR13920562/SRR13920562.1
Duroc	PRJNA712489	SRR13920550	https://sra-downloadb.be-md.ncbi.nlm.nih.gov/sos3/sra-pub-run-20/SRR13920550/SRR13920550.1
Duroc	PRJNA712489	SRR13920552	https://sra-downloadb.be-md.ncbi.nlm.nih.gov/sos3/sra-pub-run-20/SRR13920552/SRR13920552.1
Duroc	PRJNA712489	SRR13920553	https://sra-downloadb.be-md.ncbi.nlm.nih.gov/sos3/sra-pub-run-19/SRR13920553/SRR13920553.1
Duroc	PRJNA712489	SRR13920554	https://sra-downloadb.be-md.ncbi.nlm.nih.gov/sos3/sra-pub-run-19/SRR13920554/SRR13920554.1
Duroc	PRJNA712489	SRR13920555	https://sra-downloadb.be-md.ncbi.nlm.nih.gov/sos3/sra-pub-run-20/SRR13920555/SRR13920555.1
Duroc	PRJNA712489	SRR13920556	https://sra-downloadb.be-md.ncbi.nlm.nih.gov/sos3/sra-pub-run-19/SRR13920556/SRR13920556.1
Duroc	PRJNA712489	SRR13920557	https://sra-downloadb.be-md.ncbi.nlm.nih.gov/sos3/sra-pub-run-20/SRR13920557/SRR13920557.1
Duroc	PRJNA712489	SRR13920558	https://sra-downloadb.be-md.ncbi.nlm.nih.gov/sos3/sra-pub-run-20/SRR13920558/SRR13920558.1
Duroc	PRJNA712489	SRR13920559	https://sra-downloadb.be-md.ncbi.nlm.nih.gov/sos3/sra-pub-run-20/SRR13920559/SRR13920559.1
Duroc	PRJNA712489	SRR13920571	https://sra-downloadb.be-md.ncbi.nlm.nih.gov/sos3/sra-pub-run-19/SRR13920571/SRR13920571.1
Duroc	PRJNA712489	SRR13920572	https://sra-downloadb.be-md.ncbi.nlm.nih.gov/sos3/sra-pub-run-19/SRR13920572/SRR13920572.1
Duroc	PRJNA712489	SRR13920560	https://sra-downloadb.be-md.ncbi.nlm.nih.gov/sos3/sra-pub-run-19/SRR13920560/SRR13920560.1
Duroc	PRJNA712489	SRR13920549	https://sra-downloadb.be-md.ncbi.nlm.nih.gov/sos3/sra-pub-run-19/SRR13920549/SRR13920549.1
Duroc	PRJNA712489	SRR13920534	https://sra-downloadb.be-md.ncbi.nlm.nih.gov/sos3/sra-pub-run-20/SRR13920534/SRR13920534.1
Duroc	PRJNA712489	SRR13920535	https://sra-downloadb.be-md.ncbi.nlm.nih.gov/sos3/sra-pub-run-19/SRR13920535/SRR13920535.1
Duroc	PRJNA712489	SRR13920536	https://sra-downloadb.be-md.ncbi.nlm.nih.gov/sos3/sra-pub-run-20/SRR13920536/SRR13920536.1
Duroc	PRJNA712489	SRR13920537	https://sra-downloadb.be-md.ncbi.nlm.nih.gov/sos3/sra-pub-run-20/SRR13920537/SRR13920537.1
Duroc	PRJNA712489	SRR13920538	https://sra-downloadb.be-md.ncbi.nlm.nih.gov/sos3/sra-pub-run-21/SRR13920538/SRR13920538.1
Duroc	PRJNA712489	SRR13920539	https://sra-downloadb.be-md.ncbi.nlm.nih.gov/sos3/sra-pub-run-20/SRR13920539/SRR13920539.1
Duroc	PRJNA712489	SRR13920570	https://sra-downloadb.be-md.ncbi.nlm.nih.gov/sos3/sra-pub-run-20/SRR13920570/SRR13920570.1
Duroc	PRJNA712489	SRR13920542	https://sra-downloadb.be-md.ncbi.nlm.nih.gov/sos3/sra-pub-run-20/SRR13920542/SRR13920542.1
Duroc	PRJNA712489	SRR13920543	https://sra-downloadb.be-md.ncbi.nlm.nih.gov/sos3/sra-pub-run-21/SRR13920543/SRR13920543.1
Duroc	PRJNA712489	SRR13920544	https://sra-downloadb.be-md.ncbi.nlm.nih.gov/sos3/sra-pub-run-20/SRR13920544/SRR13920544.1
Duroc	PRJNA712489	SRR13920545	https://sra-downloadb.be-md.ncbi.nlm.nih.gov/sos3/sra-pub-run-20/SRR13920545/SRR13920545.1
Duroc	PRJNA712489	SRR13920546	https://sra-downloadb.be-md.ncbi.nlm.nih.gov/sos3/sra-pub-run-19/SRR13920546/SRR13920546.1
Duroc	PRJNA712489	SRR13920547	https://sra-downloadb.be-md.ncbi.nlm.nih.gov/sos3/sra-pub-run-19/SRR13920547/SRR13920547.1
Duroc	PRJNA712489	SRR13920548	https://sra-downloadb.be-md.ncbi.nlm.nih.gov/sos3/sra-pub-run-19/SRR13920548/SRR13920548.1
Suhuai	PRJNA791712	SRR17329551	https://sra-download.ncbi.nlm.nih.gov/traces/sra24/SRR/016923/SRR17329551
Suhuai	PRJNA791712	SRR17329552	https://sra-download.ncbi.nlm.nih.gov/traces/sra67/SRR/016923/SRR17329552
Suhuai	PRJNA791712	SRR17329553	https://sra-download.ncbi.nlm.nih.gov/traces/sra75/SRR/016923/SRR17329553
Suhuai	PRJNA791712	SRR17329554	https://sra-download.ncbi.nlm.nih.gov/traces/sra75/SRR/016923/SRR17329554
Suhuai	PRJNA791712	SRR17329555	https://sra-download.ncbi.nlm.nih.gov/traces/sra78/SRR/016923/SRR17329555
Suhuai	PRJNA791712	SRR17329556	https://sra-download.ncbi.nlm.nih.gov/traces/sra28/SRR/016923/SRR17329556
Suhuai	PRJNA791712	SRR17329557	https://sra-download.ncbi.nlm.nih.gov/traces/sra73/SRR/016923/SRR17329557
Suhuai	PRJNA791712	SRR17329558	https://sra-download.ncbi.nlm.nih.gov/traces/sra70/SRR/016923/SRR17329558
Suhuai	PRJNA791712	SRR17329559	https://sra-download.ncbi.nlm.nih.gov/traces/sra6/SRR/016923/SRR17329559
Suhuai	PRJNA791712	SRR17329560	https://sra-download.ncbi.nlm.nih.gov/traces/sra63/SRR/016923/SRR17329560
Suhuai	PRJNA791712	SRR17329562	https://sra-download.ncbi.nlm.nih.gov/traces/sra36/SRR/016923/SRR17329562
Suhuai	PRJNA791712	SRR17329563	https://sra-download.ncbi.nlm.nih.gov/traces/sra70/SRR/016923/SRR17329563
Suhuai	PRJNA791712	SRR17329564	https://sra-download.ncbi.nlm.nih.gov/traces/sra65/SRR/016923/SRR17329564
Suhuai	PRJNA791712	SRR17329565	https://sra-download.ncbi.nlm.nih.gov/traces/sra44/SRR/016923/SRR17329565
Suhuai	PRJNA791712	SRR17329566	https://sra-download.ncbi.nlm.nih.gov/traces/sra46/SRR/016923/SRR17329566
Suhuai	PRJNA791712	SRR17329567	https://sra-download.ncbi.nlm.nih.gov/traces/sra13/SRR/016923/SRR17329567
Suhuai	PRJNA791712	SRR17329568	https://sra-download.ncbi.nlm.nih.gov/traces/sra9/SRR/016923/SRR17329568
Suhuai	PRJNA791712	SRR17329569	https://sra-download.ncbi.nlm.nih.gov/traces/sra53/SRR/016923/SRR17329569
Suhuai	PRJNA791712	SRR17329540	https://sra-download.ncbi.nlm.nih.gov/traces/sra11/SRR/016923/SRR17329540
Suhuai	PRJNA791712	SRR17329541	https://sra-download.ncbi.nlm.nih.gov/traces/sra45/SRR/016923/SRR17329541
Suhuai	PRJNA791712	SRR17329544	https://sra-download.ncbi.nlm.nih.gov/traces/sra20/SRR/016923/SRR17329544
Suhuai	PRJNA791712	SRR17329545	https://sra-download.ncbi.nlm.nih.gov/traces/sra73/SRR/016923/SRR17329545
Suhuai	PRJNA791712	SRR17329546	https://sra-download.ncbi.nlm.nih.gov/traces/sra62/SRR/016923/SRR17329546
Suhuai	PRJNA791712	SRR17329547	https://sra-download.ncbi.nlm.nih.gov/traces/sra7/SRR/016923/SRR17329547
Suhuai	PRJNA791712	SRR17329548	https://sra-download.ncbi.nlm.nih.gov/traces/sra76/SRR/016923/SRR17329548
Suhuai	PRJNA791712	SRR17329549	https://sra-download.ncbi.nlm.nih.gov/traces/sra24/SRR/016923/SRR17329549
Suhuai	PRJNA791712	SRR17329550	https://sra-download.ncbi.nlm.nih.gov/traces/sra53/SRR/016923/SRR17329550
Suhuai	PRJNA791712	SRR17329561	https://sra-download.ncbi.nlm.nih.gov/traces/sra72/SRR/016923/SRR17329561
Suhuai	PRJNA791712	SRR17329542	https://sra-download.ncbi.nlm.nih.gov/traces/sra8/SRR/016923/SRR17329542
Suhuai	PRJNA791712	SRR17329543	https://sra-download.ncbi.nlm.nih.gov/traces/sra69/SRR/016923/SRR17329543

## Sheet: Table S4
Table S4. Summary of individual-GWAS on 260 complex traits.
Population	TraitName	Trait.type	GWAS_Software	N_individual	N_SugSigSNP..P.1e.5.	N_SigSNP..P.5e.8.	Participation_in_meta	SubCategory	MainCategory	h2	h2.Pvalue
Pop_42	ADFI_30T100	Continuous trait	gcta	240	1	0	Yes	Feed_intake	Production_Traits
Pop_55	ADG_100	Continuous trait	gcta	160	34	0	Yes	Growth	Production_Traits
Pop_9	ADG_100	Continuous trait	gcta	2846	29	0	Yes	Growth	Production_Traits	0.103112	5.42e-05
Pop_53	ADG_100	Continuous trait	gcta	589	156	0	Yes	Growth	Production_Traits	0.438224	2.35e-05
Pop_12	ADG_100	Continuous trait	gcta	225	144	1	Yes	Growth	Production_Traits	0.514635	2.04e-05
Pop_24	ADG_100	Continuous trait	gcta	361	37	0	Yes	Growth	Production_Traits	0.325957	1.83e-05
Pop_25	ADG_100	Continuous trait	gcta	257	4	0	Yes	Growth	Production_Traits	0.422516	1.14e-05
Pop_13	ADG_100	Continuous trait	gcta	229	680	2	Yes	Growth	Production_Traits	0.664516	1.81e-06
Pop_52	ADG_100	Continuous trait	gcta	1063	109	0	Yes	Growth	Production_Traits	0.301428	1.12e-06
Pop_56	ADG_100	Continuous trait	gcta	560	28	0	Yes	Growth	Production_Traits	0.242026	9.94e-07
Pop_54	ADG_100	Continuous trait	gcta	545	154	2	Yes	Growth	Production_Traits	0.187259	2.55e-08
Pop_57	ADG_100	Continuous trait	gcta	1171	14	0	Yes	Growth	Production_Traits	0.14899	2.48e-08
Pop_23	ADG_100	Continuous trait	gcta	1259	67	0	Yes	Growth	Production_Traits	0.220775	1.62e-08
Pop_21	ADG_100	Continuous trait	gcta	1087	1320	0	Yes	Growth	Production_Traits	0.234959	7.4e-10
Pop_10	ADG_100	Continuous trait	gcta	3507	1510	0	Yes	Growth	Production_Traits	0.251294	0
Pop_11	ADG_100	Continuous trait	gcta	9246	12498	6355	Yes	Growth	Production_Traits	0.217394	0
Pop_3	ADG_100	Continuous trait	gcta	2128	1773	1	Yes	Growth	Production_Traits	0.267304	0
Pop_22	ADG_100	Continuous trait	gcta	554	234	0	Yes	Growth	Production_Traits
Pop_26	ADG_100	Continuous trait	gcta	232	298	0	Yes	Growth	Production_Traits
Pop_46	ADG_100	Continuous trait	gcta	493	52	0	Yes	Growth	Production_Traits
Pop_47	ADG_100	Continuous trait	gcta	911	18	0	Yes	Growth	Production_Traits
Pop_48	ADG_100	Continuous trait	gcta	3238	136	0	Yes	Growth	Production_Traits
Pop_48	ADG_100	Continuous trait	gcta	3048	130	0	Yes	Growth	Production_Traits
Pop_55	ADG_115	Continuous trait	gcta	160	108	0	Yes	Growth	Production_Traits
Pop_9	ADG_115	Continuous trait	gcta	2846	30	0	Yes	Growth	Production_Traits
Pop_10	ADG_115	Continuous trait	gcta	3507	10	0	Yes	Growth	Production_Traits
Pop_56	ADG_115	Continuous trait	gcta	560	85	0	Yes	Growth	Production_Traits	0.203577	1.72e-05
Pop_57	ADG_115	Continuous trait	gcta	1171	8	0	Yes	Growth	Production_Traits	0.155392	3.9e-08
Pop_23	ADG_115	Continuous trait	gcta	1259	172	0	Yes	Growth	Production_Traits	0.234705	3.08e-09
Pop_54	ADG_115	Continuous trait	gcta	545	63	0	Yes	Growth	Production_Traits	0.228043	8.82e-10
Pop_21	ADG_115	Continuous trait	gcta	1087	2867	0	Yes	Growth	Production_Traits	0.260778	3.27e-11
Pop_3	ADG_115	Continuous trait	gcta	2128	1763	0	Yes	Growth	Production_Traits	0.259107	0
Pop_11	ADG_115	Continuous trait	gcta	9246	51	0	Yes	Growth	Production_Traits
Pop_22	ADG_115	Continuous trait	gcta	554	287	0	Yes	Growth	Production_Traits
Pop_46	ADG_115	Continuous trait	gcta	493	61	0	Yes	Growth	Production_Traits
Pop_47	ADG_115	Continuous trait	gcta	911	4	0	Yes	Growth	Production_Traits
Pop_48	ADG_115	Continuous trait	gcta	3238	62	0	Yes	Growth	Production_Traits
Pop_48	ADG_115	Continuous trait	gcta	3048	103	0	Yes	Growth	Production_Traits
Pop_26	ADG_30	Continuous trait	gcta	232	1	1	Yes	Growth	Production_Traits
Pop_25	ADG_30	Continuous trait	gcta	257	7	0	Yes	Growth	Production_Traits
Pop_23	ADG_30	Continuous trait	gcta	1259	88	0	Yes	Growth	Production_Traits	0.12925	0.000206
Pop_13	ADG_30	Continuous trait	gcta	229	1254	8	Yes	Growth	Production_Traits	0.687411	3.2e-06
Pop_54	ADG_30	Continuous trait	gcta	545	46	0	Yes	Growth	Production_Traits	0.266083	9.74e-07
Pop_21	ADG_30	Continuous trait	gcta	1087	72	3	Yes	Growth	Production_Traits	0.179905	4.7e-07
Pop_12	ADG_30	Continuous trait	gcta	225	2279	0	Yes	Growth	Production_Traits	0.638827	3.3e-08
Pop_24	ADG_30	Continuous trait	gcta	361	2327	1	Yes	Growth	Production_Traits	0.465259	3.72e-09
Pop_22	ADG_30	Continuous trait	gcta	554	52	0	Yes	Growth	Production_Traits
Pop_3	ADG_30	Continuous trait	gcta	2128	594	0	Yes	Growth	Production_Traits
Pop_48	ADG_30	Continuous trait	gcta	3238	24	0	Yes	Growth	Production_Traits
Pop_26	ADG_30T100	Continuous trait	gcta	232	3726	0	Yes	Growth	Production_Traits
Pop_42	ADG_30T100	Continuous trait	gcta	240	0	0	Yes	Growth	Production_Traits	0.373137	0.00512
Pop_24	ADG_30T100	Continuous trait	gcta	361	4	0	Yes	Growth	Production_Traits	0.238215	0.00222
Pop_54	ADG_30T100	Continuous trait	gcta	545	68	0	Yes	Growth	Production_Traits	0.18462	0.000198
Pop_25	ADG_30T100	Continuous trait	gcta	257	28	0	Yes	Growth	Production_Traits	0.456052	1.54e-05
Pop_36	ADG_30T100	Continuous trait	gcta	303	711	0	Yes	Growth	Production_Traits	0.336602	8.56e-06
Pop_21	ADG_30T100	Continuous trait	gcta	1087	1218	330	Yes	Growth	Production_Traits	0.175762	6.95e-06
Pop_13	ADG_30T100	Continuous trait	gcta	229	599	0	Yes	Growth	Production_Traits	0.614428	5.56e-06
Pop_23	ADG_30T100	Continuous trait	gcta	1259	22	0	Yes	Growth	Production_Traits	0.181399	3.08e-06
Pop_12	ADG_30T100	Continuous trait	gcta	225	75	0	Yes	Growth	Production_Traits	0.590104	1.56e-06
Pop_39	ADG_30T100	Continuous trait	gcta	330	4432	327	Yes	Growth	Production_Traits	0.379929	2.97e-07
Pop_38	ADG_30T100	Continuous trait	gcta	466	624	7	Yes	Growth	Production_Traits	0.321484	9.59e-10
Pop_40	ADG_30T100	Continuous trait	gcta	302	439	0	Yes	Growth	Production_Traits	0.577837	1.11e-16
Pop_37	ADG_30T100	Continuous trait	gcta	1237	2900	524	Yes	Growth	Production_Traits	0.416742	0
Pop_10	ADG_30T100	Continuous trait	gcta	3507	82	0	Yes	Growth	Production_Traits
Pop_11	ADG_30T100	Continuous trait	gcta	9246	4240	901	Yes	Growth	Production_Traits
Pop_16	ADG_30T100	Continuous trait	gcta	356	10914	335	Yes	Growth	Production_Traits
Pop_22	ADG_30T100	Continuous trait	gcta	554	111	0	Yes	Growth	Production_Traits
Pop_3	ADG_30T100	Continuous trait	gcta	2128	655	0	Yes	Growth	Production_Traits
Pop_48	ADG_30T100	Continuous trait	gcta	3238	1042	1	Yes	Growth	Production_Traits
Pop_9	ADG_30T100	Continuous trait	gcta	2846	62	0	Yes	Growth	Production_Traits
Pop_54	ADG_30T115	Continuous trait	gcta	545	73	0	Yes	Growth	Production_Traits	0.254278	3.25e-07
Pop_23	ADG_30T115	Continuous trait	gcta	1259	262	0	Yes	Growth	Production_Traits	0.233569	2.42e-08
Pop_21	ADG_30T115	Continuous trait	gcta	1087	1228	463	Yes	Growth	Production_Traits	0.230601	1.91e-08
Pop_22	ADG_30T115	Continuous trait	gcta	554	1079	0	Yes	Growth	Production_Traits
Pop_3	ADG_30T115	Continuous trait	gcta	2128	58	0	Yes	Growth	Production_Traits
Pop_48	ADG_30T115	Continuous trait	gcta	3238	966	0	Yes	Growth	Production_Traits
Pop_54	AFF	Continuous trait	gcta	545	2349	23	Yes	Reproductive Traits	Reproduction_Traits
Pop_55	AFF	Continuous trait	gcta	160	29	0	Yes	Reproductive Traits	Reproduction_Traits
Pop_18	AFF	Continuous trait	gcta	1083	0	0	Yes	Reproductive Traits	Reproduction_Traits
Pop_57	AFF	Continuous trait	gcta	1171	65	2	Yes	Reproductive Traits	Reproduction_Traits	0.052629	0.0297
Pop_56	AFF	Continuous trait	gcta	560	1674	69	Yes	Reproductive Traits	Reproduction_Traits	0.183071	0.000347
Pop_15	AFF	Continuous trait	gcta	808	10550	127	Yes	Reproductive Traits	Reproduction_Traits
Pop_21	AFF	Continuous trait	gcta	1087	71	0	Yes	Reproductive Traits	Reproduction_Traits
Pop_22	AFF	Continuous trait	gcta	554	111	1	Yes	Reproductive Traits	Reproduction_Traits
Pop_23	AFF	Continuous trait	gcta	1259	331	41	Yes	Reproductive Traits	Reproduction_Traits
Pop_3	AFF	Continuous trait	gcta	2128	246	11	Yes	Reproductive Traits	Reproduction_Traits
Pop_52	AFF	Continuous trait	gcta	1063	257	0	Yes	Reproductive Traits	Reproduction_Traits
Pop_53	AFF	Continuous trait	gcta	589	24	0	Yes	Reproductive Traits	Reproduction_Traits
Pop_18	AGEP	Continuous trait	gcta	1083	27	0	Yes	Reproductive Traits	Reproduction_Traits	0.099439	0.0484
Pop_12	ALBU	Continuous trait	gcta	225	8481	6552	Yes	Blood parameters	Health_Traits	0.234519	0.0374
Pop_13	ALBU	Continuous trait	gcta	229	197	0	Yes	Blood parameters	Health_Traits	0.35879	0.00346
Pop_12	AMYL	Continuous trait	gcta	225	1972	45	Yes	Blood parameters	Health_Traits
Pop_13	AMYL	Continuous trait	gcta	229	57907	25724	Yes	Blood parameters	Health_Traits	0.764401	7.39e-08
Pop_21	BCS_DRP	Multiple time points trait	mmap	1087	32	9	Yes	Reproductive Traits	Reproduction_Traits
Pop_22	BCS_DRP	Multiple time points trait	mmap	554	17076	7803	Yes	Reproductive Traits	Reproduction_Traits
Pop_23	BCS_DRP	Multiple time points trait	mmap	1259	318	0	Yes	Reproductive Traits	Reproduction_Traits
Pop_52	BCS_DRP	Multiple time points trait	mmap	1063	5547	1508	Yes	Reproductive Traits	Reproduction_Traits
Pop_53	BCS_DRP	Multiple time points trait	mmap	589	157	2	Yes	Reproductive Traits	Reproduction_Traits
Pop_12	BFT_100	Continuous trait	gcta	225	22	0	Yes	Fatness	Meat_and_Carcass_Traits
Pop_50	BFT_100	Continuous trait	gcta	140	0	0	Yes	Fatness	Meat_and_Carcass_Traits
Pop_53	BFT_100	Continuous trait	gcta	589	41	0	Yes	Fatness	Meat_and_Carcass_Traits
Pop_25	BFT_100	Continuous trait	gcta	257	240	0	Yes	Fatness	Meat_and_Carcass_Traits
Pop_26	BFT_100	Continuous trait	gcta	232	10	0	Yes	Fatness	Meat_and_Carcass_Traits
Pop_13	BFT_100	Continuous trait	gcta	229	28	0	Yes	Fatness	Meat_and_Carcass_Traits
Pop_32	BFT_100	Continuous trait	gcta	370	53	0	Yes	Fatness	Meat_and_Carcass_Traits
Pop_24	BFT_100	Continuous trait	gcta	361	64	17	Yes	Fatness	Meat_and_Carcass_Traits	0.105368	0.038
Pop_54	BFT_100	Continuous trait	gcta	545	517	0	Yes	Fatness	Meat_and_Carcass_Traits	0.095506	0.0343
Pop_5	BFT_100	Continuous trait	gcta	931	11634	5143	Yes	Fatness	Meat_and_Carcass_Traits	0.59655	0.029
Pop_27	BFT_100	Continuous trait	gcta	192	10	0	Yes	Fatness	Meat_and_Carcass_Traits	0.24383	0.0179
Pop_19	BFT_100	Continuous trait	gcta	407	2519	32	Yes	Fatness	Meat_and_Carcass_Traits	0.150984	0.0157
Pop_33	BFT_100	Continuous trait	gcta	572	156	1	Yes	Fatness	Meat_and_Carcass_Traits	0.124438	0.0132
Pop_13	BFT_100	Continuous trait	gcta	229	232	0	Yes	Fatness	Meat_and_Carcass_Traits	0.397717	0.0126
Pop_55	BFT_100	Continuous trait	gcta	160	429	1	Yes	Fatness	Meat_and_Carcass_Traits	0.449385	0.00226
Pop_29	BFT_100	Continuous trait	gcta	2106	48	0	Yes	Fatness	Meat_and_Carcass_Traits	0.156905	0.00157
Pop_52	BFT_100	Continuous trait	gcta	1063	291	51	Yes	Fatness	Meat_and_Carcass_Traits	0.249493	8.09e-05
Pop_12	BFT_100	Continuous trait	gcta	225	13932	138	Yes	Fatness	Meat_and_Carcass_Traits	0.690536	6.71e-05
Pop_40	BFT_100	Continuous trait	gcta	302	6821	202	Yes	Fatness	Meat_and_Carcass_Traits	0.437957	2.4e-07
Pop_17	BFT_100	Continuous trait	gcta	1336	3	0	Yes	Fatness	Meat_and_Carcass_Traits	0.207097	1.89e-09
Pop_39	BFT_100	Continuous trait	gcta	330	54257	31432	Yes	Fatness	Meat_and_Carcass_Traits	0.546027	3.73e-14
Pop_56	BFT_100	Continuous trait	gcta	560	287	0	Yes	Fatness	Meat_and_Carcass_Traits	0.399597	2.16e-14
Pop_20	BFT_100	Continuous trait	gcta	2128	839	29	Yes	Fatness	Meat_and_Carcass_Traits	0.197472	5.55e-17
Pop_9	BFT_100	Continuous trait	gcta	2846	3034	164	Yes	Fatness	Meat_and_Carcass_Traits	0.312697	5.55e-17
Pop_10	BFT_100	Continuous trait	gcta	3507	6359	512	Yes	Fatness	Meat_and_Carcass_Traits	0.34106	0
Pop_11	BFT_100	Continuous trait	gcta	9246	26139	5382	Yes	Fatness	Meat_and_Carcass_Traits	0.350141	0
Pop_18	BFT_100	Continuous trait	gcta	1083	1704	0	Yes	Fatness	Meat_and_Carcass_Traits	0.35916	0
Pop_21	BFT_100	Continuous trait	gcta	1087	1278	166	Yes	Fatness	Meat_and_Carcass_Traits	0.324723	0
Pop_23	BFT_100	Continuous trait	gcta	1259	427	0	Yes	Fatness	Meat_and_Carcass_Traits	0.464248	0
Pop_3	BFT_100	Continuous trait	gcta	2128	1912	3	Yes	Fatness	Meat_and_Carcass_Traits	0.229567	0
Pop_31	BFT_100	Continuous trait	gcta	2797	10543	1008	Yes	Fatness	Meat_and_Carcass_Traits	0.237152	0
Pop_36	BFT_100	Continuous trait	gcta	303	73806	39755	Yes	Fatness	Meat_and_Carcass_Traits	0.760032	0
Pop_37	BFT_100	Continuous trait	gcta	1237	27509	16518	Yes	Fatness	Meat_and_Carcass_Traits	0.49059	0
Pop_38	BFT_100	Continuous trait	gcta	466	3899	1724	Yes	Fatness	Meat_and_Carcass_Traits	0.479074	0
Pop_4	BFT_100	Continuous trait	gcta	2417	421	2	Yes	Fatness	Meat_and_Carcass_Traits	0.215332	0
Pop_41	BFT_100	Continuous trait	gcta	4139	6768	1600	Yes	Fatness	Meat_and_Carcass_Traits	0.425819	0
Pop_57	BFT_100	Continuous trait	gcta	1171	1588	4	Yes	Fatness	Meat_and_Carcass_Traits	0.475201	0
Pop_16	BFT_100	Continuous trait	gcta	356	26	0	Yes	Fatness	Meat_and_Carcass_Traits
Pop_22	BFT_100	Continuous trait	gcta	554	768	0	Yes	Fatness	Meat_and_Carcass_Traits
Pop_46	BFT_100	Continuous trait	gcta	493	776	145	Yes	Fatness	Meat_and_Carcass_Traits
Pop_47	BFT_100	Continuous trait	gcta	911	312	0	Yes	Fatness	Meat_and_Carcass_Traits
Pop_48	BFT_100	Continuous trait	gcta	3238	2340	1130	Yes	Fatness	Meat_and_Carcass_Traits
Pop_48	BFT_100	Continuous trait	gcta	3048	1377	0	Yes	Fatness	Meat_and_Carcass_Traits
Pop_21	BFT_100_EBV	Continuous trait	gcta	1087	2615	342	No	Fatness	Meat_and_Carcass_Traits
Pop_22	BFT_100_EBV	Continuous trait	gcta	554	634	0	No	Fatness	Meat_and_Carcass_Traits
Pop_23	BFT_100_EBV	Continuous trait	gcta	1259	6809	379	No	Fatness	Meat_and_Carcass_Traits
Pop_52	BFT_100_EBV	Continuous trait	gcta	1063	3358	114	No	Fatness	Meat_and_Carcass_Traits
Pop_53	BFT_100_EBV	Continuous trait	gcta	589	398	0	No	Fatness	Meat_and_Carcass_Traits
Pop_52	BFT_100_GEBV	Continuous trait	gcta	1063	1720	0	No	Fatness	Meat_and_Carcass_Traits
Pop_53	BFT_100_GEBV	Continuous trait	gcta	589	638	30	No	Fatness	Meat_and_Carcass_Traits
Pop_53	BFT_115	Continuous trait	gcta	589	87	0	Yes	Fatness	Meat_and_Carcass_Traits
Pop_54	BFT_115	Continuous trait	gcta	545	551	0	Yes	Fatness	Meat_and_Carcass_Traits	0.092615	0.0295
Pop_55	BFT_115	Continuous trait	gcta	160	734	1	Yes	Fatness	Meat_and_Carcass_Traits	0.442603	0.00222
Pop_52	BFT_115	Continuous trait	gcta	1063	259	32	Yes	Fatness	Meat_and_Carcass_Traits	0.257785	8.04e-05
Pop_56	BFT_115	Continuous trait	gcta	560	272	0	Yes	Fatness	Meat_and_Carcass_Traits	0.40509	1.13e-14
Pop_10	BFT_115	Continuous trait	gcta	3507	6721	518	Yes	Fatness	Meat_and_Carcass_Traits	0.338057	0
Pop_11	BFT_115	Continuous trait	gcta	9246	24793	2604	Yes	Fatness	Meat_and_Carcass_Traits	0.343192	0
Pop_21	BFT_115	Continuous trait	gcta	1087	1261	170	Yes	Fatness	Meat_and_Carcass_Traits	0.325214	0
Pop_23	BFT_115	Continuous trait	gcta	1259	429	0	Yes	Fatness	Meat_and_Carcass_Traits	0.467815	0
Pop_43	BFT_115	Continuous trait	gcta	1245	1696	0	Yes	Fatness	Meat_and_Carcass_Traits	0.408986	0
Pop_57	BFT_115	Continuous trait	gcta	1171	1639	4	Yes	Fatness	Meat_and_Carcass_Traits	0.473758	0
Pop_9	BFT_115	Continuous trait	gcta	2846	3059	162	Yes	Fatness	Meat_and_Carcass_Traits	0.317214	0
Pop_22	BFT_115	Continuous trait	gcta	554	730	0	Yes	Fatness	Meat_and_Carcass_Traits
Pop_3	BFT_115	Continuous trait	gcta	2128	872	14	Yes	Fatness	Meat_and_Carcass_Traits
Pop_46	BFT_115	Continuous trait	gcta	493	740	145	Yes	Fatness	Meat_and_Carcass_Traits
Pop_47	BFT_115	Continuous trait	gcta	911	320	0	Yes	Fatness	Meat_and_Carcass_Traits
Pop_48	BFT_115	Continuous trait	gcta	3238	2260	1100	Yes	Fatness	Meat_and_Carcass_Traits
Pop_48	BFT_115	Continuous trait	gcta	3048	1603	0	Yes	Fatness	Meat_and_Carcass_Traits
Pop_18	BFT_115_EBV	Continuous trait	gcta	1083	3290	6	No	Fatness	Meat_and_Carcass_Traits
Pop_52	BFT_115_EBV	Continuous trait	gcta	1063	589	0	No	Fatness	Meat_and_Carcass_Traits
Pop_53	BFT_115_EBV	Continuous trait	gcta	589	223	0	No	Fatness	Meat_and_Carcass_Traits
Pop_52	BFT_115_GEBV	Continuous trait	gcta	1063	1683	3	No	Fatness	Meat_and_Carcass_Traits
Pop_53	BFT_115_GEBV	Continuous trait	gcta	589	560	74	No	Fatness	Meat_and_Carcass_Traits
Pop_14	BFT_1R	Continuous trait	gcta	368	3	0	Yes	Fatness	Meat_and_Carcass_Traits	0.422699	0.0439
Pop_30	BFT_1R	Continuous trait	gcta	983	4	0	Yes	Fatness	Meat_and_Carcass_Traits
Pop_14	BFT_endtest	Continuous trait	gcta	368	0	0	Yes	Fatness	Meat_and_Carcass_Traits
Pop_25	BFT_endtest	Continuous trait	gcta	257	16	0	Yes	Fatness	Meat_and_Carcass_Traits
Pop_26	BFT_endtest	Continuous trait	gcta	232	254	0	Yes	Fatness	Meat_and_Carcass_Traits
Pop_24	BFT_endtest	Continuous trait	gcta	361	6	0	Yes	Fatness	Meat_and_Carcass_Traits
Pop_55	BFT_endtest	Continuous trait	gcta	160	43	0	Yes	Fatness	Meat_and_Carcass_Traits	0.385352	0.0136
Pop_29	BFT_endtest	Continuous trait	gcta	2106	59	0	Yes	Fatness	Meat_and_Carcass_Traits	0.163207	0.00111
Pop_53	BFT_endtest	Continuous trait	gcta	589	219	0	Yes	Fatness	Meat_and_Carcass_Traits	0.377313	0.000537
Pop_52	BFT_endtest	Continuous trait	gcta	1063	698	0	Yes	Fatness	Meat_and_Carcass_Traits	0.275404	1.08e-05
Pop_54	BFT_endtest	Continuous trait	gcta	545	348	1	Yes	Fatness	Meat_and_Carcass_Traits	0.412953	7.51e-08
Pop_56	BFT_endtest	Continuous trait	gcta	560	69	0	Yes	Fatness	Meat_and_Carcass_Traits	0.342147	3.69e-11
Pop_9	BFT_endtest	Continuous trait	gcta	2846	1025	35	Yes	Fatness	Meat_and_Carcass_Traits	0.25803	1.47e-12
Pop_10	BFT_endtest	Continuous trait	gcta	3507	1635	28	Yes	Fatness	Meat_and_Carcass_Traits	0.332706	0
Pop_11	BFT_endtest	Continuous trait	gcta	9246	27223	12185	Yes	Fatness	Meat_and_Carcass_Traits	0.358052	0
Pop_18	BFT_endtest	Continuous trait	gcta	1083	1217	0	Yes	Fatness	Meat_and_Carcass_Traits	0.352587	0
Pop_3	BFT_endtest	Continuous trait	gcta	2128	987	1	Yes	Fatness	Meat_and_Carcass_Traits	0.235806	0
Pop_57	BFT_endtest	Continuous trait	gcta	1171	49	0	Yes	Fatness	Meat_and_Carcass_Traits	0.432328	0
Pop_15	BFT_endtest	Continuous trait	gcta	808	1245	7	Yes	Fatness	Meat_and_Carcass_Traits
Pop_21	BFT_endtest	Continuous trait	gcta	1087	44	0	Yes	Fatness	Meat_and_Carcass_Traits
Pop_22	BFT_endtest	Continuous trait	gcta	554	641	322	Yes	Fatness	Meat_and_Carcass_Traits
Pop_23	BFT_endtest	Continuous trait	gcta	1259	318	0	Yes	Fatness	Meat_and_Carcass_Traits
Pop_30	BFT_endtest	Continuous trait	gcta	983	934	0	Yes	Fatness	Meat_and_Carcass_Traits
Pop_30	BFT_endtest	Continuous trait	gcta	983	459	0	Yes	Fatness	Meat_and_Carcass_Traits
Pop_46	BFT_endtest	Continuous trait	gcta	493	91	3	Yes	Fatness	Meat_and_Carcass_Traits
Pop_47	BFT_endtest	Continuous trait	gcta	911	132	0	Yes	Fatness	Meat_and_Carcass_Traits
Pop_48	BFT_endtest	Continuous trait	gcta	3238	1906	756	Yes	Fatness	Meat_and_Carcass_Traits
Pop_48	BFT_endtest	Continuous trait	gcta	3048	4698	2	Yes	Fatness	Meat_and_Carcass_Traits
Pop_18	BFT_endtest_EBV	Continuous trait	gcta	1083	2641	6	No	Fatness	Meat_and_Carcass_Traits
Pop_14	BFT_LR	Continuous trait	gcta	368	0	0	Yes	Fatness	Meat_and_Carcass_Traits
Pop_30	BFT_LR	Continuous trait	gcta	983	38	0	Yes	Fatness	Meat_and_Carcass_Traits
Pop_13	BMI	Continuous trait	gcta	229	165	0	Yes	Anatomy	Meat_and_Carcass_Traits
Pop_12	BMI	Continuous trait	gcta	225	8	0	Yes	Anatomy	Meat_and_Carcass_Traits
Pop_13	BMI	Continuous trait	gcta	229	9900	2056	Yes	Anatomy	Meat_and_Carcass_Traits	0.642162	1.14e-06
Pop_12	BMI	Continuous trait	gcta	225	3179	34	Yes	Anatomy	Meat_and_Carcass_Traits	0.905412	8.99e-15
Pop_33	BODYL	Continuous trait	gcta	572	92	1	Yes	Growth	Production_Traits	0.22283	0.000286
Pop_23	BODYL	Continuous trait	gcta	1259	101	0	Yes	Growth	Production_Traits	0.229339	5.47e-10
Pop_21	BODYL	Continuous trait	gcta	1087	134	0	Yes	Growth	Production_Traits	0.267145	3.04e-12
Pop_16	BODYL	Continuous trait	gcta	356	58	0	Yes	Growth	Production_Traits
Pop_22	BODYL	Continuous trait	gcta	554	219	0	Yes	Growth	Production_Traits
Pop_26	BW_birth	Continuous trait	gcta	232	548	0	Yes	Growth	Production_Traits	0.281043	0.047
Pop_11	BW_birth	Continuous trait	gcta	9246	793	0	Yes	Growth	Production_Traits	0.139094	0.0163
Pop_24	BW_birth	Continuous trait	gcta	361	403	0	Yes	Growth	Production_Traits	0.269628	0.00153
Pop_25	BW_birth	Continuous trait	gcta	257	454	1	Yes	Growth	Production_Traits	0.534832	4.05e-06
Pop_13	BW_birth	Continuous trait	gcta	229	5948	72	Yes	Growth	Production_Traits	0.6587	1.34e-06
Pop_43	BW_birth	Continuous trait	gcta	1245	27	0	Yes	Growth	Production_Traits	0.167392	4.2e-08
Pop_31	BW_birth	Continuous trait	gcta	2797	22	0	Yes	Growth	Production_Traits	0.079511	3.56e-08
Pop_12	BW_birth	Continuous trait	gcta	225	6331	21	Yes	Growth	Production_Traits	0.765536	1.89e-12
Pop_10	BW_birth	Continuous trait	gcta	3507	153	0	Yes	Growth	Production_Traits
Pop_9	BW_birth	Continuous trait	gcta	2846	492	0	Yes	Growth	Production_Traits
Pop_55	BW_endtest	Continuous trait	gcta	160	0	0	Yes	Growth	Production_Traits
Pop_50	BW_endtest	Continuous trait	gcta	140	18	0	Yes	Growth	Production_Traits
Pop_26	BW_endtest	Continuous trait	gcta	232	191	0	Yes	Growth	Production_Traits
Pop_57	BW_endtest	Continuous trait	gcta	1171	246	0	Yes	Growth	Production_Traits	0.087076	0.00893
Pop_24	BW_endtest	Continuous trait	gcta	361	1	0	Yes	Growth	Production_Traits	0.195428	0.000703
Pop_25	BW_endtest	Continuous trait	gcta	257	0	0	Yes	Growth	Production_Traits	0.348425	9.84e-05
Pop_29	BW_endtest	Continuous trait	gcta	2106	5	0	Yes	Growth	Production_Traits	0.167392	8.46e-05
Pop_18	BW_endtest	Continuous trait	gcta	1083	932	0	Yes	Growth	Production_Traits	0.136551	6.85e-05
Pop_9	BW_endtest	Continuous trait	gcta	2846	29	0	Yes	Growth	Production_Traits	0.100909	4.23e-05
Pop_56	BW_endtest	Continuous trait	gcta	560	303	0	Yes	Growth	Production_Traits	0.251094	6.75e-06
Pop_53	BW_endtest	Continuous trait	gcta	589	80	0	Yes	Growth	Production_Traits	0.486164	2.7e-06
Pop_52	BW_endtest	Continuous trait	gcta	1063	469	0	Yes	Growth	Production_Traits	0.277022	2.64e-06
Pop_54	BW_endtest	Continuous trait	gcta	545	1604	1	Yes	Growth	Production_Traits	0.55587	4.54e-14
Pop_3	BW_endtest	Continuous trait	gcta	2128	1027	1	Yes	Growth	Production_Traits	0.213023	5e-16
Pop_10	BW_endtest	Continuous trait	gcta	3507	1628	0	Yes	Growth	Production_Traits	0.253803	0
Pop_11	BW_endtest	Continuous trait	gcta	9246	11826	6285	Yes	Growth	Production_Traits	0.208335	0
Pop_31	BW_endtest	Continuous trait	gcta	2797	43	0	Yes	Growth	Production_Traits	0.178296	0
Pop_15	BW_endtest	Continuous trait	gcta	808	290	0	Yes	Growth	Production_Traits
Pop_21	BW_endtest	Continuous trait	gcta	1087	2	0	Yes	Growth	Production_Traits
Pop_22	BW_endtest	Continuous trait	gcta	554	315	1	Yes	Growth	Production_Traits
Pop_23	BW_endtest	Continuous trait	gcta	1259	213	48	Yes	Growth	Production_Traits
Pop_46	BW_endtest	Continuous trait	gcta	493	850	0	Yes	Growth	Production_Traits
Pop_47	BW_endtest	Continuous trait	gcta	911	69	0	Yes	Growth	Production_Traits
Pop_48	BW_endtest	Continuous trait	gcta	3238	126	0	Yes	Growth	Production_Traits
Pop_48	BW_endtest	Continuous trait	gcta	3048	208	0	Yes	Growth	Production_Traits
Pop_14	BW_slaughter	Continuous trait	gcta	368	949	0	Yes	Growth	Production_Traits
Pop_50	BW_slaughter	Continuous trait	gcta	140	33	0	Yes	Growth	Production_Traits
Pop_26	BW_starttest	Continuous trait	gcta	232	3	0	Yes	Growth	Production_Traits
Pop_25	BW_starttest	Continuous trait	gcta	257	11	0	Yes	Growth	Production_Traits
Pop_50	BW_starttest	Continuous trait	gcta	140	13	0	Yes	Growth	Production_Traits
Pop_23	BW_starttest	Continuous trait	gcta	1259	98	0	Yes	Growth	Production_Traits	0.118702	0.000548
Pop_24	BW_starttest	Continuous trait	gcta	361	17	0	Yes	Growth	Production_Traits	0.395562	3.91e-06
Pop_21	BW_starttest	Continuous trait	gcta	1087	1492	20	Yes	Growth	Production_Traits	0.18704	1.03e-07
Pop_10	BW_starttest	Continuous trait	gcta	3507	79	0	Yes	Growth	Production_Traits
Pop_11	BW_starttest	Continuous trait	gcta	9246	25	0	Yes	Growth	Production_Traits
Pop_22	BW_starttest	Continuous trait	gcta	554	40	0	Yes	Growth	Production_Traits
Pop_48	BW_starttest	Continuous trait	gcta	3238	89	0	Yes	Growth	Production_Traits
Pop_9	BW_starttest	Continuous trait	gcta	2846	78	0	Yes	Growth	Production_Traits
Pop_23	CACIR	Continuous trait	gcta	1259	81	0	Yes	Conformation	Exterior_Traits	0.107592	0.000741
Pop_21	CACIR	Continuous trait	gcta	1087	3860	0	Yes	Conformation	Exterior_Traits	0.265792	3.95e-11
Pop_33	CACIR	Continuous trait	gcta	572	115	0	Yes	Conformation	Exterior_Traits	0.495307	0
Pop_16	CACIR	Continuous trait	gcta	356	0	0	Yes	Conformation	Exterior_Traits
Pop_22	CACIR	Continuous trait	gcta	554	30	0	Yes	Conformation	Exterior_Traits
Pop_6	CD4CD8LP	Continuous trait	gcta	327	4	0	Yes	Immune_capacity	Health_Traits
Pop_6	CD4CD8LP	Continuous trait	gcta	327	0	0	Yes	Immune_capacity	Health_Traits
Pop_7	CD4CD8LP	Continuous trait	gcta	138	10	0	Yes	Immune_capacity	Health_Traits	0.489185	0.0249
Pop_8	CD4CD8LP	Continuous trait	gcta	420	18320	6216	Yes	Immune_capacity	Health_Traits	0.213829	0.00692
Pop_7	CD4CD8LP	Continuous trait	gcta	138	52	0	Yes	Immune_capacity	Health_Traits	0.509395	0.00652
Pop_8	CD4CD8LP	Continuous trait	gcta	420	1708	319	Yes	Immune_capacity	Health_Traits	0.696286	1.97e-14
Pop_7	CD4CD8LR	Continuous trait	gcta	138	40	0	Yes	Immune_capacity	Health_Traits
Pop_7	CD4CD8LR	Continuous trait	gcta	138	22	0	Yes	Immune_capacity	Health_Traits	0.460046	0.0226
Pop_6	CD4CD8LR	Continuous trait	gcta	327	404	0	Yes	Immune_capacity	Health_Traits	0.22748	0.0153
Pop_6	CD4CD8LR	Continuous trait	gcta	327	72486	33593	Yes	Immune_capacity	Health_Traits	0.383706	0.000109
Pop_8	CD4CD8LR	Continuous trait	gcta	420	3147	346	Yes	Immune_capacity	Health_Traits	0.586265	2.82e-11
Pop_8	CD4CD8LR	Continuous trait	gcta	420	418	0	Yes	Immune_capacity	Health_Traits	0.824238	0
Pop_6	CD4CD8NP	Continuous trait	gcta	327	112197	58482	Yes	Immune_capacity	Health_Traits	0.422347	7.09e-05
Pop_7	CD4CD8NP	Continuous trait	gcta	138	8	0	Yes	Immune_capacity	Health_Traits	0.734375	2.86e-05
Pop_7	CD4CD8NP	Continuous trait	gcta	138	527	0	Yes	Immune_capacity	Health_Traits	0.974896	1.65e-07
Pop_6	CD4CD8NP	Continuous trait	gcta	327	145106	88467	Yes	Immune_capacity	Health_Traits	0.59624	3.02e-10
Pop_8	CD4CD8NP	Continuous trait	gcta	420	901	6	Yes	Immune_capacity	Health_Traits	0.5192	3.32e-13
Pop_8	CD4CD8NP	Continuous trait	gcta	420	50	0	Yes	Immune_capacity	Health_Traits	0.607404	4.56e-14
Pop_7	CD4LP	Continuous trait	gcta	138	31	0	Yes	Immune_capacity	Health_Traits
Pop_7	CD4LP	Continuous trait	gcta	138	4	0	Yes	Immune_capacity	Health_Traits	0.422514	0.0343
Pop_6	CD4LP	Continuous trait	gcta	327	115592	64051	Yes	Immune_capacity	Health_Traits	0.431524	4.53e-05
Pop_6	CD4LP	Continuous trait	gcta	327	134396	70962	Yes	Immune_capacity	Health_Traits	0.52275	1.34e-08
Pop_8	CD4LP	Continuous trait	gcta	420	1559	12	Yes	Immune_capacity	Health_Traits	0.49814	7.09e-09
Pop_8	CD4LP	Continuous trait	gcta	420	699	5	Yes	Immune_capacity	Health_Traits	0.857981	0
Pop_7	CD4NCD8NP	Continuous trait	gcta	138	0	0	Yes	Immune_capacity	Health_Traits
Pop_7	CD4NCD8NP	Continuous trait	gcta	138	13	0	Yes	Immune_capacity	Health_Traits
Pop_8	CD4NCD8NP	Continuous trait	gcta	420	401	0	Yes	Immune_capacity	Health_Traits
Pop_6	CD4NCD8NP	Continuous trait	gcta	327	998	0	Yes	Immune_capacity	Health_Traits	0.322431	0.00884
Pop_8	CD4NCD8NP	Continuous trait	gcta	420	320	0	Yes	Immune_capacity	Health_Traits	0.231166	0.00247
Pop_6	CD4NCD8NP	Continuous trait	gcta	327	7561	185	Yes	Immune_capacity	Health_Traits	0.561781	2.78e-07
Pop_6	CD4NCD8P	Continuous trait	gcta	327	0	0	Yes	Immune_capacity	Health_Traits	0.395768	0.00414
Pop_6	CD4NCD8P	Continuous trait	gcta	327	20	0	Yes	Immune_capacity	Health_Traits	0.383579	0.00169
Pop_7	CD4NCD8P	Continuous trait	gcta	138	909	6	Yes	Immune_capacity	Health_Traits	0.805612	8.7e-06
Pop_7	CD4NCD8P	Continuous trait	gcta	138	1275	0	Yes	Immune_capacity	Health_Traits	0.999999	3.13e-07
Pop_8	CD4NCD8P	Continuous trait	gcta	420	4085	597	Yes	Immune_capacity	Health_Traits	0.686581	1.27e-11
Pop_8	CD4NCD8P	Continuous trait	gcta	420	245	32	Yes	Immune_capacity	Health_Traits	0.756669	0
Pop_6	CD8LP	Continuous trait	gcta	327	0	0	Yes	Immune_capacity	Health_Traits	0.331287	0.0229
Pop_6	CD8LP	Continuous trait	gcta	327	3	0	Yes	Immune_capacity	Health_Traits	0.404111	0.00108
Pop_7	CD8LP	Continuous trait	gcta	138	245	12	Yes	Immune_capacity	Health_Traits	0.740904	3.4e-06
Pop_7	CD8LP	Continuous trait	gcta	138	461	0	Yes	Immune_capacity	Health_Traits	0.999999	7.13e-07
Pop_8	CD8LP	Continuous trait	gcta	420	2555	535	Yes	Immune_capacity	Health_Traits	0.68034	1.31e-12
Pop_8	CD8LP	Continuous trait	gcta	420	328	0	Yes	Immune_capacity	Health_Traits	0.7539	0
Pop_13	CEPTA	Continuous trait	gcta	229	757	5	Yes	Blood parameters	Health_Traits	0.512185	0.000276
Pop_12	CEPTA	Continuous trait	gcta	225	3128	2	Yes	Blood parameters	Health_Traits	0.496953	2.56e-07
Pop_33	CHCIR	Continuous trait	gcta	572	245	0	Yes	Growth	Production_Traits
Pop_13	CHOL_E	Continuous trait	gcta	229	8775	25	Yes	Blood parameters	Health_Traits	0.572445	1.56e-05
Pop_12	CHOL_E	Continuous trait	gcta	225	1727	31	Yes	Blood parameters	Health_Traits	0.563153	1.03e-09
Pop_12	CHOL_E_HDLc	Continuous trait	gcta	225	274	22	Yes	Blood parameters	Health_Traits
Pop_13	CHOL_E_HDLc	Continuous trait	gcta	229	354	2	Yes	Blood parameters	Health_Traits
Pop_13	CHOL_F	Continuous trait	gcta	229	3377	94	Yes	Blood parameters	Health_Traits	0.275027	0.026
Pop_12	CHOL_F	Continuous trait	gcta	225	303	0	Yes	Blood parameters	Health_Traits	0.298318	0.0077
Pop_12	CHOL_F_HDLc	Continuous trait	gcta	225	668	0	Yes	Blood parameters	Health_Traits
Pop_13	CHOL_F_HDLc	Continuous trait	gcta	229	1841	829	Yes	Blood parameters	Health_Traits
Pop_12	CHOL_HDL	Continuous trait	gcta	225	83	6	Yes	Blood parameters	Health_Traits
Pop_13	CHOL_HDL	Continuous trait	gcta	229	29	0	Yes	Blood parameters	Health_Traits	0.32283	0.00325
Pop_13	CHOL_HDL	Continuous trait	gcta	229	213	3	Yes	Blood parameters	Health_Traits	0.480865	0.000361
Pop_12	CHOL_HDL	Continuous trait	gcta	225	2248	22	Yes	Blood parameters	Health_Traits	0.441914	6.77e-06
Pop_12	CHOL_HDLc	Continuous trait	gcta	225	189	0	Yes	Blood parameters	Health_Traits
Pop_13	CHOL_HDLc	Continuous trait	gcta	229	202	1	Yes	Blood parameters	Health_Traits
Pop_13	CHOL_LDL	Continuous trait	gcta	229	3035	1	Yes	Blood parameters	Health_Traits	0.333836	0.00995
Pop_13	CHOL_LDL	Continuous trait	gcta	229	3897	811	Yes	Blood parameters	Health_Traits	0.476395	0.000169
Pop_12	CHOL_LDL	Continuous trait	gcta	225	1077	33	Yes	Blood parameters	Health_Traits	0.571703	2.64e-06
Pop_12	CHOL_LDL	Continuous trait	gcta	225	2664	40	Yes	Blood parameters	Health_Traits	0.547731	1.01e-08
Pop_14	CHOL_M	Continuous trait	gcta	368	4	0	Yes	Chemistry	Meat_and_Carcass_Traits
Pop_14	CHOL_M	Continuous trait	gcta	368	493	0	Yes	Chemistry	Meat_and_Carcass_Traits
Pop_14	CHOL_T	Continuous trait	gcta	368	6	0	Yes	Blood parameters	Health_Traits
Pop_14	CHOL_T	Continuous trait	gcta	368	120	0	Yes	Blood parameters	Health_Traits
Pop_12	CHOL_T	Continuous trait	gcta	225	185	0	Yes	Blood parameters	Health_Traits	0.270395	0.00839
Pop_13	CHOL_T	Continuous trait	gcta	229	8268	23	Yes	Blood parameters	Health_Traits	0.505107	0.000121
Pop_13	CHOL_T	Continuous trait	gcta	229	1575	1	Yes	Blood parameters	Health_Traits	0.55338	1.35e-06
Pop_12	CHOL_T	Continuous trait	gcta	225	1811	33	Yes	Blood parameters	Health_Traits	0.54806	7.88e-09
Pop_16	CONFSC	Continuous trait	gcta	356	6	0	Yes	Conformation	Exterior_Traits
Pop_50	COOKY	Continuous trait	gcta	140	123	0	Yes	Texture	Meat_and_Carcass_Traits
Pop_51	CORT	Continuous trait	gcta	432	0	0	Yes	Blood parameters	Health_Traits	0.162968	0.00104
Pop_40	CRCL	Continuous trait	gcta	302	3491	801	Yes	Anatomy	Meat_and_Carcass_Traits	0.30184	0.001
Pop_39	CRCL	Continuous trait	gcta	330	61094	38629	Yes	Anatomy	Meat_and_Carcass_Traits	0.601339	1.29e-12
Pop_36	CRCL	Continuous trait	gcta	303	54492	31666	Yes	Anatomy	Meat_and_Carcass_Traits	0.737171	0
Pop_37	CRCL	Continuous trait	gcta	1237	35405	11544	Yes	Anatomy	Meat_and_Carcass_Traits	0.679937	0
Pop_38	CRCL	Continuous trait	gcta	466	3610	883	Yes	Anatomy	Meat_and_Carcass_Traits	0.539583	0
Pop_30	CRCL	Continuous trait	gcta	983	718	10	Yes	Anatomy	Meat_and_Carcass_Traits
Pop_30	CRCL	Continuous trait	gcta	983	226	0	Yes	Anatomy	Meat_and_Carcass_Traits
Pop_12	CREA	Continuous trait	gcta	225	160	28	Yes	Blood parameters	Health_Traits
Pop_13	CREA	Continuous trait	gcta	229	776	0	Yes	Blood parameters	Health_Traits	0.31055	0.00306
Pop_27	DAYS_100	Continuous trait	gcta	192	20	0	Yes	Growth	Production_Traits
Pop_26	DAYS_100	Continuous trait	gcta	232	3827	0	Yes	Growth	Production_Traits
Pop_5	DAYS_100	Continuous trait	gcta	931	2760	67	Yes	Growth	Production_Traits
Pop_55	DAYS_100	Continuous trait	gcta	160	138	0	Yes	Growth	Production_Traits
Pop_19	DAYS_100	Continuous trait	gcta	407	75	0	Yes	Growth	Production_Traits	0.124887	0.032
Pop_53	DAYS_100	Continuous trait	gcta	589	156	0	Yes	Growth	Production_Traits	0.390966	0.000236
Pop_18	DAYS_100	Continuous trait	gcta	1083	3168	0	Yes	Growth	Production_Traits	0.155384	8.06e-05
Pop_24	DAYS_100	Continuous trait	gcta	361	18	0	Yes	Growth	Production_Traits	0.296083	5.93e-05
Pop_17	DAYS_100	Continuous trait	gcta	1336	257	0	Yes	Growth	Production_Traits	0.143085	7.99e-06
Pop_9	DAYS_100	Continuous trait	gcta	2846	82	0	Yes	Growth	Production_Traits	0.127398	7.31e-06
Pop_25	DAYS_100	Continuous trait	gcta	257	4	0	Yes	Growth	Production_Traits	0.432453	4.95e-06
Pop_56	DAYS_100	Continuous trait	gcta	560	22	0	Yes	Growth	Production_Traits	0.240152	2.43e-06
Pop_52	DAYS_100	Continuous trait	gcta	1063	121	0	Yes	Growth	Production_Traits	0.317925	6.9e-07
Pop_29	DAYS_100	Continuous trait	gcta	2106	188	1	Yes	Growth	Production_Traits	0.260961	7.33e-08
Pop_57	DAYS_100	Continuous trait	gcta	1171	6	0	Yes	Growth	Production_Traits	0.145918	4.14e-08
Pop_54	DAYS_100	Continuous trait	gcta	545	196	1	Yes	Growth	Production_Traits	0.194817	2.1e-08
Pop_23	DAYS_100	Continuous trait	gcta	1259	145	0	Yes	Growth	Production_Traits	0.228125	9.47e-09
Pop_21	DAYS_100	Continuous trait	gcta	1087	1453	0	Yes	Growth	Production_Traits	0.229276	2.12e-09
Pop_10	DAYS_100	Continuous trait	gcta	3507	1082	0	Yes	Growth	Production_Traits	0.207587	3.3e-13
Pop_4	DAYS_100	Continuous trait	gcta	2417	3582	437	Yes	Growth	Production_Traits	0.239875	5.55e-17
Pop_11	DAYS_100	Continuous trait	gcta	9246	10622	5942	Yes	Growth	Production_Traits	0.19998	0
Pop_20	DAYS_100	Continuous trait	gcta	2128	690	21	Yes	Growth	Production_Traits	0.177552	0
Pop_3	DAYS_100	Continuous trait	gcta	2128	2653	0	Yes	Growth	Production_Traits	0.279151	0
Pop_41	DAYS_100	Continuous trait	gcta	4139	4321	803	Yes	Growth	Production_Traits	0.292177	0
Pop_16	DAYS_100	Continuous trait	gcta	356	58	0	Yes	Growth	Production_Traits
Pop_22	DAYS_100	Continuous trait	gcta	554	318	0	Yes	Growth	Production_Traits
Pop_46	DAYS_100	Continuous trait	gcta	493	860	9	Yes	Growth	Production_Traits
Pop_47	DAYS_100	Continuous trait	gcta	911	8	1	Yes	Growth	Production_Traits
Pop_48	DAYS_100	Continuous trait	gcta	3238	158	0	Yes	Growth	Production_Traits
Pop_48	DAYS_100	Continuous trait	gcta	3048	92	0	Yes	Growth	Production_Traits
Pop_21	DAYS_100_EBV	Continuous trait	gcta	1087	359	0	No	Growth	Production_Traits
Pop_22	DAYS_100_EBV	Continuous trait	gcta	554	311	0	No	Growth	Production_Traits
Pop_23	DAYS_100_EBV	Continuous trait	gcta	1259	321	0	No	Growth	Production_Traits
Pop_52	DAYS_100_EBV	Continuous trait	gcta	1063	15452	1953	No	Growth	Production_Traits
Pop_53	DAYS_100_EBV	Continuous trait	gcta	589	278	0	No	Growth	Production_Traits
Pop_52	DAYS_100_GEBV	Continuous trait	gcta	1063	258	0	No	Growth	Production_Traits
Pop_53	DAYS_100_GEBV	Continuous trait	gcta	589	157	1	No	Growth	Production_Traits
Pop_55	DAYS_115	Continuous trait	gcta	160	291	0	Yes	Growth	Production_Traits
Pop_10	DAYS_115	Continuous trait	gcta	3507	62	0	Yes	Growth	Production_Traits	0.047399	0.0419
Pop_53	DAYS_115	Continuous trait	gcta	589	261	0	Yes	Growth	Production_Traits	0.312608	0.00213
Pop_9	DAYS_115	Continuous trait	gcta	2846	185	1	Yes	Growth	Production_Traits	0.107022	0.000242
Pop_56	DAYS_115	Continuous trait	gcta	560	62	0	Yes	Growth	Production_Traits	0.19756	4.99e-05
Pop_52	DAYS_115	Continuous trait	gcta	1063	132	0	Yes	Growth	Production_Traits	0.278057	1.69e-06
Pop_29	DAYS_115	Continuous trait	gcta	2106	61	0	Yes	Growth	Production_Traits	0.295656	5.02e-08
Pop_57	DAYS_115	Continuous trait	gcta	1171	8	0	Yes	Growth	Production_Traits	0.153902	4.03e-08
Pop_23	DAYS_115	Continuous trait	gcta	1259	176	0	Yes	Growth	Production_Traits	0.238378	3.37e-09
Pop_54	DAYS_115	Continuous trait	gcta	545	364	0	Yes	Growth	Production_Traits	0.230174	1.65e-09
Pop_21	DAYS_115	Continuous trait	gcta	1087	2974	0	Yes	Growth	Production_Traits	0.252798	1.24e-10
Pop_11	DAYS_115	Continuous trait	gcta	9246	590	0	Yes	Growth	Production_Traits	0.136951	0
Pop_3	DAYS_115	Continuous trait	gcta	2128	3485	1	Yes	Growth	Production_Traits	0.257225	0
Pop_43	DAYS_115	Continuous trait	gcta	1245	694	0	Yes	Growth	Production_Traits	0.303811	0
Pop_22	DAYS_115	Continuous trait	gcta	554	294	1	Yes	Growth	Production_Traits
Pop_46	DAYS_115	Continuous trait	gcta	493	1129	9	Yes	Growth	Production_Traits
Pop_47	DAYS_115	Continuous trait	gcta	911	1	0	Yes	Growth	Production_Traits
Pop_48	DAYS_115	Continuous trait	gcta	3238	69	0	Yes	Growth	Production_Traits
Pop_48	DAYS_115	Continuous trait	gcta	3048	187	0	Yes	Growth	Production_Traits
Pop_21	DAYS_115_EBV	Continuous trait	gcta	1087	893	0	No	Growth	Production_Traits
Pop_22	DAYS_115_EBV	Continuous trait	gcta	554	739	0	No	Growth	Production_Traits
Pop_23	DAYS_115_EBV	Continuous trait	gcta	1259	282	0	No	Growth	Production_Traits
Pop_52	DAYS_115_EBV	Continuous trait	gcta	1063	1374	210	No	Growth	Production_Traits
Pop_53	DAYS_115_EBV	Continuous trait	gcta	589	251	1	No	Growth	Production_Traits
Pop_52	DAYS_115_GEBV	Continuous trait	gcta	1063	403	0	No	Growth	Production_Traits
Pop_53	DAYS_115_GEBV	Continuous trait	gcta	589	499	0	No	Growth	Production_Traits
Pop_26	DAYS_30	Continuous trait	gcta	232	1	0	Yes	Growth	Production_Traits
Pop_25	DAYS_30	Continuous trait	gcta	257	6	0	Yes	Growth	Production_Traits
Pop_23	DAYS_30	Continuous trait	gcta	1259	181	0	Yes	Growth	Production_Traits	0.12497	0.00027
Pop_54	DAYS_30	Continuous trait	gcta	545	20	0	Yes	Growth	Production_Traits	0.263197	1.46e-06
Pop_21	DAYS_30	Continuous trait	gcta	1087	38	1	Yes	Growth	Production_Traits	0.176308	5.89e-07
Pop_24	DAYS_30	Continuous trait	gcta	361	29	1	Yes	Growth	Production_Traits	0.400841	1.36e-07
Pop_10	DAYS_30	Continuous trait	gcta	3507	39	0	Yes	Growth	Production_Traits
Pop_11	DAYS_30	Continuous trait	gcta	9246	21	0	Yes	Growth	Production_Traits
Pop_22	DAYS_30	Continuous trait	gcta	554	51	0	Yes	Growth	Production_Traits
Pop_3	DAYS_30	Continuous trait	gcta	2128	876	135	Yes	Growth	Production_Traits
Pop_48	DAYS_30	Continuous trait	gcta	3238	19	0	Yes	Growth	Production_Traits
Pop_9	DAYS_30	Continuous trait	gcta	2846	39	0	Yes	Growth	Production_Traits
Pop_50	DRESSP	Continuous trait	gcta	140	10093	449	Yes	Anatomy	Meat_and_Carcass_Traits
Pop_51	EOS	Continuous trait	gcta	432	28	0	Yes	Immune_capacity	Health_Traits
Pop_14	FAC10T0	Continuous trait	gcta	368	0	0	Yes	Fatty_acid_content	Meat_and_Carcass_Traits
Pop_14	FAC10T0	Continuous trait	gcta	368	1	0	Yes	Fatty_acid_content	Meat_and_Carcass_Traits
Pop_14	FAC12T0	Continuous trait	gcta	368	0	0	Yes	Fatty_acid_content	Meat_and_Carcass_Traits
Pop_14	FAC12T0	Continuous trait	gcta	368	0	0	Yes	Fatty_acid_content	Meat_and_Carcass_Traits
Pop_14	FAC14T0	Continuous trait	gcta	368	0	0	Yes	Fatty_acid_content	Meat_and_Carcass_Traits
Pop_14	FAC14T0	Continuous trait	gcta	368	1618	0	Yes	Fatty_acid_content	Meat_and_Carcass_Traits	0.212941	0.0186
Pop_14	FAC16T0	Continuous trait	gcta	368	0	0	Yes	Fatty_acid_content	Meat_and_Carcass_Traits
Pop_14	FAC16T0	Continuous trait	gcta	368	210	0	Yes	Fatty_acid_content	Meat_and_Carcass_Traits
Pop_14	FAC16T1	Continuous trait	gcta	368	4	0	Yes	Fatty_acid_content	Meat_and_Carcass_Traits
Pop_14	FAC16T1	Continuous trait	gcta	368	1007	0	Yes	Fatty_acid_content	Meat_and_Carcass_Traits	0.337616	0.00237
Pop_14	FAC17T0	Continuous trait	gcta	368	1	0	Yes	Fatty_acid_content	Meat_and_Carcass_Traits
Pop_14	FAC17T0	Continuous trait	gcta	368	0	0	Yes	Fatty_acid_content	Meat_and_Carcass_Traits
Pop_14	FAC18T0	Continuous trait	gcta	368	25	0	Yes	Fatty_acid_content	Meat_and_Carcass_Traits	0.268092	0.0472
Pop_14	FAC18T0	Continuous trait	gcta	368	292	0	Yes	Fatty_acid_content	Meat_and_Carcass_Traits	0.204138	0.0371
Pop_14	FAC18T1	Continuous trait	gcta	368	0	0	Yes	Fatty_acid_content	Meat_and_Carcass_Traits
Pop_14	FAC18T1	Continuous trait	gcta	368	7	0	Yes	Fatty_acid_content	Meat_and_Carcass_Traits
Pop_14	FAC18T2	Continuous trait	gcta	368	0	0	Yes	Fatty_acid_content	Meat_and_Carcass_Traits
Pop_14	FAC18T2	Continuous trait	gcta	368	3	0	Yes	Fatty_acid_content	Meat_and_Carcass_Traits
Pop_14	FAC18T3	Continuous trait	gcta	368	11	0	Yes	Fatty_acid_content	Meat_and_Carcass_Traits
Pop_14	FAC18T3	Continuous trait	gcta	368	0	0	Yes	Fatty_acid_content	Meat_and_Carcass_Traits
Pop_14	FAC20T0	Continuous trait	gcta	368	2	0	Yes	Fatty_acid_content	Meat_and_Carcass_Traits
Pop_14	FAC20T0	Continuous trait	gcta	368	0	0	Yes	Fatty_acid_content	Meat_and_Carcass_Traits
Pop_14	FAC20T1	Continuous trait	gcta	368	0	0	Yes	Fatty_acid_content	Meat_and_Carcass_Traits
Pop_14	FAC20T1	Continuous trait	gcta	368	104	0	Yes	Fatty_acid_content	Meat_and_Carcass_Traits	0.196423	0.0359
Pop_14	FAC20T2	Continuous trait	gcta	368	0	0	Yes	Fatty_acid_content	Meat_and_Carcass_Traits
Pop_14	FAC20T2	Continuous trait	gcta	368	0	0	Yes	Fatty_acid_content	Meat_and_Carcass_Traits
Pop_14	FAC20T4	Continuous trait	gcta	368	0	0	Yes	Fatty_acid_content	Meat_and_Carcass_Traits
Pop_14	FAC20T4	Continuous trait	gcta	368	0	0	Yes	Fatty_acid_content	Meat_and_Carcass_Traits
Pop_12	FATP_trunkregion	Continuous trait	gcta	225	2595	83	Yes	Fatness	Meat_and_Carcass_Traits	0.421724	0.000544
Pop_13	FATP_trunkregion	Continuous trait	gcta	229	345	4	Yes	Fatness	Meat_and_Carcass_Traits	0.488798	4.05e-06
Pop_12	FATP_wholebody	Continuous trait	gcta	225	3203	2	Yes	Fatness	Meat_and_Carcass_Traits	0.47694	0.00024
Pop_13	FATP_wholebody	Continuous trait	gcta	229	622	8	Yes	Fatness	Meat_and_Carcass_Traits	0.540992	1.22e-06
Pop_12	FATWT	Continuous trait	gcta	225	2180	87	Yes	Fatness	Meat_and_Carcass_Traits
Pop_12	FATWT	Continuous trait	gcta	225	302	1	Yes	Fatness	Meat_and_Carcass_Traits
Pop_12	FATWT	Continuous trait	gcta	225	225	0	Yes	Fatness	Meat_and_Carcass_Traits	0.228555	0.0438
Pop_13	FATWT	Continuous trait	gcta	229	558	1	Yes	Fatness	Meat_and_Carcass_Traits	0.602738	0.0109
Pop_13	FATWT	Continuous trait	gcta	229	363	187	Yes	Fatness	Meat_and_Carcass_Traits	0.377822	0.00924
Pop_13	FATWT	Continuous trait	gcta	229	486	7	Yes	Fatness	Meat_and_Carcass_Traits	0.58668	0.000152
Pop_13	FATWT	Continuous trait	gcta	229	10901	4681	Yes	Fatness	Meat_and_Carcass_Traits	0.731897	6.58e-07
Pop_12	FATWT	Continuous trait	gcta	225	1771	34	Yes	Fatness	Meat_and_Carcass_Traits	0.774359	2.19e-11
Pop_42	FEEDCON_30T100	Continuous trait	gcta	240	0	0	Yes	Feed_conversion	Production_Traits	0.243051	0.0378
Pop_10	FEEDCON_30T100	Continuous trait	gcta	3507	42	0	Yes	Feed_conversion	Production_Traits
Pop_11	FEEDCON_30T100	Continuous trait	gcta	9246	71	1	Yes	Feed_conversion	Production_Traits
Pop_16	FEEDCON_30T100	Continuous trait	gcta	356	4	0	Yes	Feed_conversion	Production_Traits
Pop_21	FEEDCON_30T100	Continuous trait	gcta	1087	902	32	Yes	Feed_conversion	Production_Traits
Pop_22	FEEDCON_30T100	Continuous trait	gcta	554	320	0	Yes	Feed_conversion	Production_Traits
Pop_23	FEEDCON_30T100	Continuous trait	gcta	1259	92	0	Yes	Feed_conversion	Production_Traits
Pop_9	FEEDCON_30T100	Continuous trait	gcta	2846	34	0	Yes	Feed_conversion	Production_Traits
Pop_21	FEEDCON_30T115	Continuous trait	gcta	1087	902	32	Yes	Feed_conversion	Production_Traits
Pop_22	FEEDCON_30T115	Continuous trait	gcta	554	320	0	Yes	Feed_conversion	Production_Traits
Pop_23	FEEDCON_30T115	Continuous trait	gcta	1259	92	0	Yes	Feed_conversion	Production_Traits
Pop_31	FEEDT	Continuous trait	gcta	2797	6517	479	Yes	Behavioral	Exterior_Traits	0.386556	0
Pop_16	FLCONF	Continuous trait	gcta	356	42	0	Yes	Conformation	Exterior_Traits
Pop_12	FRUC	Continuous trait	gcta	225	1571	66	Yes	Blood parameters	Health_Traits
Pop_13	FRUC	Continuous trait	gcta	229	55	4	Yes	Blood parameters	Health_Traits
Pop_18	GD	Continuous trait	gcta	1083	29	0	Yes	Reproductive Traits	Reproduction_Traits
Pop_21	GD	Continuous trait	gcta	1087	2219	110	Yes	Reproductive Traits	Reproduction_Traits
Pop_22	GD	Continuous trait	gcta	554	51	0	Yes	Reproductive Traits	Reproduction_Traits
Pop_22	GD	Continuous trait	gcta	554	165	0	Yes	Reproductive Traits	Reproduction_Traits
Pop_23	GD	Continuous trait	gcta	1259	40	0	Yes	Reproductive Traits	Reproduction_Traits
Pop_23	GD	Continuous trait	gcta	1259	10408	1781	Yes	Reproductive Traits	Reproduction_Traits
Pop_52	GD	Continuous trait	gcta	1063	4	0	Yes	Reproductive Traits	Reproduction_Traits
Pop_53	GD	Continuous trait	gcta	589	36	0	Yes	Reproductive Traits	Reproduction_Traits
Pop_53	GD	Continuous trait	gcta	589	27	0	Yes	Reproductive Traits	Reproduction_Traits
Pop_22	GD	Continuous trait	gcta	554	53	0	Yes	Reproductive Traits	Reproduction_Traits
Pop_22	GD	Continuous trait	gcta	554	198	4	Yes	Reproductive Traits	Reproduction_Traits
Pop_23	GD	Continuous trait	gcta	1259	2899	922	Yes	Reproductive Traits	Reproduction_Traits
Pop_52	GD	Continuous trait	gcta	1063	406	0	Yes	Reproductive Traits	Reproduction_Traits
Pop_53	GD	Continuous trait	gcta	589	145	1	Yes	Reproductive Traits	Reproduction_Traits
Pop_52	GD	Continuous trait	gcta	1063	27	0	Yes	Reproductive Traits	Reproduction_Traits
Pop_53	GD	Continuous trait	gcta	589	2422	3	Yes	Reproductive Traits	Reproduction_Traits
Pop_23	GD	Continuous trait	gcta	1259	597	0	Yes	Reproductive Traits	Reproduction_Traits
Pop_52	GD	Continuous trait	gcta	1063	11	0	Yes	Reproductive Traits	Reproduction_Traits
Pop_22	GD	Continuous trait	gcta	554	158	0	Yes	Reproductive Traits	Reproduction_Traits
Pop_21	GD	Continuous trait	gcta	1087	4574	122	Yes	Reproductive Traits	Reproduction_Traits
Pop_22	GD	Continuous trait	gcta	554	68	0	Yes	Reproductive Traits	Reproduction_Traits
Pop_23	GD	Continuous trait	gcta	1259	353	0	Yes	Reproductive Traits	Reproduction_Traits	0.176257	0.0244
Pop_53	GD	Continuous trait	gcta	589	329	0	Yes	Reproductive Traits	Reproduction_Traits	0.228345	0.00784
Pop_18	GD	Continuous trait	gcta	1083	0	0	Yes	Reproductive Traits	Reproduction_Traits	0.122876	0.00754
Pop_52	GD	Continuous trait	gcta	1063	952	1	Yes	Reproductive Traits	Reproduction_Traits	0.144264	0.00752
Pop_21	GD	Continuous trait	gcta	1087	28	0	Yes	Reproductive Traits	Reproduction_Traits	0.683735	0.000694
Pop_18	GD	Continuous trait	gcta	1083	279	0	Yes	Reproductive Traits	Reproduction_Traits	0.164851	0.000661
Pop_18	GD	Continuous trait	gcta	1083	10	0	Yes	Reproductive Traits	Reproduction_Traits	0.277135	6.79e-05
Pop_18	GD	Continuous trait	gcta	1083	150	0	Yes	Reproductive Traits	Reproduction_Traits	0.156762	1.38e-05
Pop_18	GD	Continuous trait	gcta	1083	236	0	Yes	Reproductive Traits	Reproduction_Traits	0.202133	5.11e-06
Pop_23	GD	Continuous trait	gcta	1259	74	2	Yes	Reproductive Traits	Reproduction_Traits	0.271212	4.37e-06
Pop_52	GD	Continuous trait	gcta	1063	234	0	Yes	Reproductive Traits	Reproduction_Traits	0.286808	4.59e-11
Pop_46	GD	Continuous trait	gcta	493	1000	0	Yes	Reproductive Traits	Reproduction_Traits
Pop_46	GD	Continuous trait	gcta	493	29	0	Yes	Reproductive Traits	Reproduction_Traits
Pop_46	GD	Continuous trait	gcta	493	1	0	Yes	Reproductive Traits	Reproduction_Traits
Pop_46	GD	Continuous trait	gcta	493	478	0	Yes	Reproductive Traits	Reproduction_Traits
Pop_46	GD	Continuous trait	gcta	493	6	0	Yes	Reproductive Traits	Reproduction_Traits
Pop_46	GD	Continuous trait	gcta	493	64	0	Yes	Reproductive Traits	Reproduction_Traits
Pop_47	GD	Continuous trait	gcta	911	8	0	Yes	Reproductive Traits	Reproduction_Traits
Pop_47	GD	Continuous trait	gcta	911	8535	4	Yes	Reproductive Traits	Reproduction_Traits
Pop_47	GD	Continuous trait	gcta	911	134	0	Yes	Reproductive Traits	Reproduction_Traits
Pop_47	GD	Continuous trait	gcta	911	82	0	Yes	Reproductive Traits	Reproduction_Traits
Pop_47	GD	Continuous trait	gcta	911	2030	1	Yes	Reproductive Traits	Reproduction_Traits
Pop_47	GD	Continuous trait	gcta	911	629	0	Yes	Reproductive Traits	Reproduction_Traits
Pop_48	GD	Continuous trait	gcta	3238	10	0	Yes	Reproductive Traits	Reproduction_Traits
Pop_48	GD	Continuous trait	gcta	3048	23	0	Yes	Reproductive Traits	Reproduction_Traits
Pop_48	GD	Continuous trait	gcta	3238	414	52	Yes	Reproductive Traits	Reproduction_Traits
Pop_48	GD	Continuous trait	gcta	3048	134	1	Yes	Reproductive Traits	Reproduction_Traits
Pop_48	GD	Continuous trait	gcta	3238	168	0	Yes	Reproductive Traits	Reproduction_Traits
Pop_48	GD	Continuous trait	gcta	3048	4	0	Yes	Reproductive Traits	Reproduction_Traits
Pop_48	GD	Continuous trait	gcta	3238	15	0	Yes	Reproductive Traits	Reproduction_Traits
Pop_48	GD	Continuous trait	gcta	3048	2626	0	Yes	Reproductive Traits	Reproduction_Traits
Pop_48	GD	Continuous trait	gcta	3238	100	0	Yes	Reproductive Traits	Reproduction_Traits
Pop_48	GD	Continuous trait	gcta	3048	27	0	Yes	Reproductive Traits	Reproduction_Traits
Pop_48	GD	Continuous trait	gcta	3238	14	0	Yes	Reproductive Traits	Reproduction_Traits
Pop_48	GD	Continuous trait	gcta	3048	0	0	Yes	Reproductive Traits	Reproduction_Traits
Pop_10	GD_DRP	Multiple time points trait	mmap	1432	195	0	Yes	Reproductive Traits	Reproduction_Traits
Pop_11	GD_DRP	Multiple time points trait	mmap	4510	32	0	Yes	Reproductive Traits	Reproduction_Traits
Pop_18	GD_DRP	Multiple time points trait	mmap	1083	36	0	Yes	Reproductive Traits	Reproduction_Traits
Pop_21	GD_DRP	Multiple time points trait	mmap	1087	1858	274	Yes	Reproductive Traits	Reproduction_Traits
Pop_22	GD_DRP	Multiple time points trait	mmap	554	407	0	Yes	Reproductive Traits	Reproduction_Traits
Pop_23	GD_DRP	Multiple time points trait	mmap	1259	125	0	Yes	Reproductive Traits	Reproduction_Traits
Pop_46	GD_DRP	Multiple time points trait	mmap	181	196	0	Yes	Reproductive Traits	Reproduction_Traits
Pop_47	GD_DRP	Multiple time points trait	mmap	226	2	0	Yes	Reproductive Traits	Reproduction_Traits
Pop_48	GD_DRP	Multiple time points trait	mmap	1211	108	0	Yes	Reproductive Traits	Reproduction_Traits
Pop_49	GD_DRP	Multiple time points trait	mmap	1041	85	0	Yes	Reproductive Traits	Reproduction_Traits
Pop_52	GD_DRP	Multiple time points trait	mmap	1063	2	0	Yes	Reproductive Traits	Reproduction_Traits
Pop_53	GD_DRP	Multiple time points trait	mmap	589	1631	0	Yes	Reproductive Traits	Reproduction_Traits
Pop_9	GD_DRP	Multiple time points trait	mmap	1254	6	0	Yes	Reproductive Traits	Reproduction_Traits
Pop_13	GGT	Continuous trait	gcta	229	2611	1065	Yes	Blood parameters	Health_Traits	0.185561	0.0212
Pop_12	GGT	Continuous trait	gcta	225	24622	1510	Yes	Blood parameters	Health_Traits	0.569263	1.76e-06
Pop_13	GLU	Continuous trait	gcta	229	4197	871	Yes	Blood parameters	Health_Traits
Pop_12	GLU	Continuous trait	gcta	225	123	0	Yes	Blood parameters	Health_Traits
Pop_12	GLU	Continuous trait	gcta	225	369	0	Yes	Blood parameters	Health_Traits
Pop_13	GLU	Continuous trait	gcta	229	1484	0	Yes	Blood parameters	Health_Traits	0.749627	0.00553
Pop_51	GRANP	Continuous trait	gcta	432	1192	0	Yes	Immune_capacity	Health_Traits	0.275098	1.61e-05
Pop_51	GRANP	Continuous trait	gcta	432	118	0	Yes	Immune_capacity	Health_Traits	0.435967	1.08e-10
Pop_51	HAPT	Continuous trait	gcta	432	4	0	Yes	Blood parameters	Health_Traits	0.107242	0.035
Pop_7	HCT	Continuous trait	gcta	138	11	0	Yes	Blood parameters	Health_Traits	0.333624	0.0406
Pop_6	HCT	Continuous trait	gcta	327	0	0	Yes	Blood parameters	Health_Traits	0.349603	0.00146
Pop_6	HCT	Continuous trait	gcta	327	9873	0	Yes	Blood parameters	Health_Traits	0.506944	2.04e-05
Pop_8	HCT	Continuous trait	gcta	420	369	1	Yes	Blood parameters	Health_Traits	0.526896	6.14e-11
Pop_7	HCT	Continuous trait	gcta	138	528	1	Yes	Blood parameters	Health_Traits	0.999999	1.65e-13
Pop_8	HCT	Continuous trait	gcta	420	500	2	Yes	Blood parameters	Health_Traits	0.680361	0
Pop_51	HCT	Continuous trait	gcta	432	402	0	Yes	Blood parameters	Health_Traits
Pop_14	HDL	Continuous trait	gcta	368	0	0	Yes	Blood parameters	Health_Traits
Pop_14	HDL	Continuous trait	gcta	368	5	0	Yes	Blood parameters	Health_Traits
Pop_16	HECONF	Continuous trait	gcta	356	31	0	Yes	Conformation	Exterior_Traits
Pop_21	HEIGHT	Continuous trait	gcta	1087	72	0	Yes	Growth	Production_Traits	0.151203	8.5e-05
Pop_23	HEIGHT	Continuous trait	gcta	1259	96	0	Yes	Growth	Production_Traits	0.147563	1.22e-05
Pop_33	HEIGHT	Continuous trait	gcta	572	61	0	Yes	Growth	Production_Traits	0.34717	7.86e-08
Pop_16	HEIGHT	Continuous trait	gcta	356	14	0	Yes	Growth	Production_Traits
Pop_22	HEIGHT	Continuous trait	gcta	554	76	0	Yes	Growth	Production_Traits
Pop_14	HFT	Continuous trait	gcta	368	2	0	Yes	Fatness	Meat_and_Carcass_Traits
Pop_7	HGB	Continuous trait	gcta	138	214	0	Yes	Blood parameters	Health_Traits
Pop_6	HGB	Continuous trait	gcta	327	20	0	Yes	Blood parameters	Health_Traits	0.45638	0.000263
Pop_6	HGB	Continuous trait	gcta	327	20	0	Yes	Blood parameters	Health_Traits	0.45638	0.000263
Pop_8	HGB	Continuous trait	gcta	420	625	1	Yes	Blood parameters	Health_Traits	0.393172	3e-06
Pop_7	HGB	Continuous trait	gcta	138	647	2	Yes	Blood parameters	Health_Traits	0.999999	9.55e-15
Pop_8	HGB	Continuous trait	gcta	420	1299	1	Yes	Blood parameters	Health_Traits	0.64751	0
Pop_51	HGB	Continuous trait	gcta	432	1	0	Yes	Blood parameters	Health_Traits
Pop_7	IFGIL10	Continuous trait	gcta	138	0	0	Yes	Immune_capacity	Health_Traits
Pop_6	IFGIL10	Continuous trait	gcta	327	3202	356	Yes	Immune_capacity	Health_Traits
Pop_7	IFGIL10	Continuous trait	gcta	138	231	1	Yes	Immune_capacity	Health_Traits
Pop_6	IFGIL10	Continuous trait	gcta	327	395	326	Yes	Immune_capacity	Health_Traits
Pop_8	IFGIL10	Continuous trait	gcta	420	1836	163	Yes	Immune_capacity	Health_Traits	0.376167	4.2e-06
Pop_8	IFGIL10	Continuous trait	gcta	420	15680	3235	Yes	Immune_capacity	Health_Traits	0.736415	0
Pop_6	IFNG	Continuous trait	gcta	327	1440	542	Yes	Immune_capacity	Health_Traits
Pop_6	IFNG	Continuous trait	gcta	327	0	0	Yes	Immune_capacity	Health_Traits
Pop_7	IFNG	Continuous trait	gcta	138	158	0	Yes	Immune_capacity	Health_Traits	0.361499	0.0169
Pop_7	IFNG	Continuous trait	gcta	138	851	0	Yes	Immune_capacity	Health_Traits	0.999999	6e-06
Pop_8	IFNG	Continuous trait	gcta	420	3126	663	Yes	Immune_capacity	Health_Traits	0.513138	6.23e-08
Pop_8	IFNG	Continuous trait	gcta	420	4787	1	Yes	Immune_capacity	Health_Traits	0.720742	0
Pop_51	IGA	Continuous trait	gcta	432	27	0	Yes	Blood parameters	Health_Traits	0.223227	0.00152
Pop_51	IGA	Continuous trait	gcta	432	21	0	Yes	Blood parameters	Health_Traits	0.525212	5.55e-17
Pop_7	IGG	Continuous trait	gcta	138	4	0	Yes	Immune_capacity	Health_Traits
Pop_7	IGG	Continuous trait	gcta	138	2911	48	Yes	Immune_capacity	Health_Traits
Pop_8	IGG	Continuous trait	gcta	420	218	6	Yes	Immune_capacity	Health_Traits	0.185819	0.00915
Pop_8	IGG	Continuous trait	gcta	420	1690	3	Yes	Immune_capacity	Health_Traits	0.387505	3.92e-07
Pop_6	IGG	Continuous trait	gcta	327	1378	7	Yes	Immune_capacity	Health_Traits	0.680996	1.06e-11
Pop_51	IGG	Continuous trait	gcta	432	352	0	Yes	Immune_capacity	Health_Traits	0.582525	0
Pop_6	IGG	Continuous trait	gcta	327	2242	24	Yes	Immune_capacity	Health_Traits	0.802468	0
Pop_51	IGM	Continuous trait	gcta	432	87	0	Yes	Blood parameters	Health_Traits	0.390135	7.88e-15
Pop_6	IL10	Continuous trait	gcta	327	256	0	Yes	Immune_capacity	Health_Traits
Pop_6	IL10	Continuous trait	gcta	327	563	0	Yes	Immune_capacity	Health_Traits
Pop_8	IL10	Continuous trait	gcta	420	83	0	Yes	Immune_capacity	Health_Traits
Pop_7	IL10	Continuous trait	gcta	138	81	0	Yes	Immune_capacity	Health_Traits
Pop_8	IL10	Continuous trait	gcta	420	11252	4054	Yes	Immune_capacity	Health_Traits
Pop_7	IL10	Continuous trait	gcta	138	4129	423	Yes	Immune_capacity	Health_Traits	0.933875	8.65e-06
Pop_50	IMF	Continuous trait	gcta	140	34	0	Yes	Fatness	Meat_and_Carcass_Traits
Pop_14	IMF	Continuous trait	gcta	368	1885	1	Yes	Fatness	Meat_and_Carcass_Traits	0.547182	4.65e-07
Pop_14	IMF	Continuous trait	gcta	368	925	1	Yes	Fatness	Meat_and_Carcass_Traits	0.503844	1.55e-07
Pop_44	IMF	Continuous trait	gcta	1478	124	4	Yes	Fatness	Meat_and_Carcass_Traits	0.197423	2.26e-14
Pop_16	IMF	Continuous trait	gcta	356	0	0	Yes	Fatness	Meat_and_Carcass_Traits
Pop_9	IMF	Continuous trait	gcta	2846	175	0	Yes	Fatness	Meat_and_Carcass_Traits
Pop_14	LDL	Continuous trait	gcta	368	268	0	Yes	Blood parameters	Health_Traits
Pop_14	LDL	Continuous trait	gcta	368	211	0	Yes	Blood parameters	Health_Traits
Pop_53	LEANCUTP_100	Continuous trait	gcta	589	273	0	Yes	Anatomy	Meat_and_Carcass_Traits	0.348172	0.000949
Pop_52	LEANCUTP_100	Continuous trait	gcta	1063	705	0	Yes	Anatomy	Meat_and_Carcass_Traits	0.259458	1.97e-06
Pop_21	LEANCUTP_100	Continuous trait	gcta	1087	795	239	Yes	Anatomy	Meat_and_Carcass_Traits	0.414692	0
Pop_23	LEANCUTP_100	Continuous trait	gcta	1259	1878	0	Yes	Anatomy	Meat_and_Carcass_Traits	0.372969	0
Pop_31	LEANCUTP_100	Continuous trait	gcta	2797	5167	1	Yes	Anatomy	Meat_and_Carcass_Traits	0.353486	0
Pop_16	LEANCUTP_100	Continuous trait	gcta	356	889	0	Yes	Anatomy	Meat_and_Carcass_Traits
Pop_22	LEANCUTP_100	Continuous trait	gcta	554	317	0	Yes	Anatomy	Meat_and_Carcass_Traits
Pop_3	LEANCUTP_100	Continuous trait	gcta	2128	168	0	Yes	Anatomy	Meat_and_Carcass_Traits
Pop_46	LEANCUTP_100	Continuous trait	gcta	493	35	0	Yes	Anatomy	Meat_and_Carcass_Traits
Pop_47	LEANCUTP_100	Continuous trait	gcta	911	1216	0	Yes	Anatomy	Meat_and_Carcass_Traits
Pop_48	LEANCUTP_100	Continuous trait	gcta	3238	4327	1135	Yes	Anatomy	Meat_and_Carcass_Traits
Pop_48	LEANCUTP_100	Continuous trait	gcta	3048	367	1	Yes	Anatomy	Meat_and_Carcass_Traits
Pop_53	LEANCUTP_115	Continuous trait	gcta	589	1850	0	Yes	Anatomy	Meat_and_Carcass_Traits	0.285441	0.00546
Pop_52	LEANCUTP_115	Continuous trait	gcta	1063	371	0	Yes	Anatomy	Meat_and_Carcass_Traits	0.256184	2.1e-06
Pop_21	LEANCUTP_115	Continuous trait	gcta	1087	874	239	Yes	Anatomy	Meat_and_Carcass_Traits	0.416889	0
Pop_23	LEANCUTP_115	Continuous trait	gcta	1259	1960	0	Yes	Anatomy	Meat_and_Carcass_Traits	0.376265	0
Pop_22	LEANCUTP_115	Continuous trait	gcta	554	330	0	Yes	Anatomy	Meat_and_Carcass_Traits
Pop_3	LEANCUTP_115	Continuous trait	gcta	2128	168	0	Yes	Anatomy	Meat_and_Carcass_Traits
Pop_46	LEANCUTP_115	Continuous trait	gcta	493	29	0	Yes	Anatomy	Meat_and_Carcass_Traits
Pop_47	LEANCUTP_115	Continuous trait	gcta	911	1207	0	Yes	Anatomy	Meat_and_Carcass_Traits
Pop_48	LEANCUTP_115	Continuous trait	gcta	3238	4320	1162	Yes	Anatomy	Meat_and_Carcass_Traits
Pop_48	LEANCUTP_115	Continuous trait	gcta	3048	344	1	Yes	Anatomy	Meat_and_Carcass_Traits
Pop_13	LEANWT	Continuous trait	gcta	229	28456	7043	Yes	Anatomy	Meat_and_Carcass_Traits	0.904103	9.31e-12
Pop_12	LEANWT	Continuous trait	gcta	225	11292	669	Yes	Anatomy	Meat_and_Carcass_Traits	0.994205	0
Pop_33	LECIR	Continuous trait	gcta	572	51	0	Yes	Conformation	Exterior_Traits	0.481172	5.88e-15
Pop_12	LIPA	Continuous trait	gcta	225	3063	22	Yes	Blood parameters	Health_Traits	0.265682	0.0133
Pop_13	LIPA	Continuous trait	gcta	229	77645	45521	Yes	Blood parameters	Health_Traits	0.305886	0.0052
Pop_53	LMA_100	Continuous trait	gcta	589	107	0	Yes	Anatomy	Meat_and_Carcass_Traits	0.299631	0.00127
Pop_52	LMA_100	Continuous trait	gcta	1063	50	0	Yes	Anatomy	Meat_and_Carcass_Traits	0.260247	0.000114
Pop_17	LMA_100	Continuous trait	gcta	1336	29	0	Yes	Anatomy	Meat_and_Carcass_Traits	0.22403	1.17e-09
Pop_35	LMA_100	Continuous trait	gcta	2117	0	0	Yes	Anatomy	Meat_and_Carcass_Traits	0.108536	5.13e-11
Pop_18	LMA_100	Continuous trait	gcta	1083	256	0	Yes	Anatomy	Meat_and_Carcass_Traits	0.345106	0
Pop_21	LMA_100	Continuous trait	gcta	1087	98	0	Yes	Anatomy	Meat_and_Carcass_Traits	0.368355	0
Pop_23	LMA_100	Continuous trait	gcta	1259	249	0	Yes	Anatomy	Meat_and_Carcass_Traits	0.334836	0
Pop_34	LMA_100	Continuous trait	gcta	3563	472	0	Yes	Anatomy	Meat_and_Carcass_Traits	0.166332	0
Pop_16	LMA_100	Continuous trait	gcta	356	138	0	Yes	Anatomy	Meat_and_Carcass_Traits
Pop_22	LMA_100	Continuous trait	gcta	554	54	0	Yes	Anatomy	Meat_and_Carcass_Traits
Pop_3	LMA_100	Continuous trait	gcta	2128	129	0	Yes	Anatomy	Meat_and_Carcass_Traits
Pop_46	LMA_100	Continuous trait	gcta	493	113	0	Yes	Anatomy	Meat_and_Carcass_Traits
Pop_47	LMA_100	Continuous trait	gcta	911	178	2	Yes	Anatomy	Meat_and_Carcass_Traits
Pop_48	LMA_100	Continuous trait	gcta	3238	2185	25	Yes	Anatomy	Meat_and_Carcass_Traits
Pop_48	LMA_100	Continuous trait	gcta	3048	1462	0	Yes	Anatomy	Meat_and_Carcass_Traits
Pop_53	LMA_115	Continuous trait	gcta	589	252	0	Yes	Anatomy	Meat_and_Carcass_Traits	0.213528	0.0205
Pop_52	LMA_115	Continuous trait	gcta	1063	11	0	Yes	Anatomy	Meat_and_Carcass_Traits	0.230785	0.000502
Pop_21	LMA_115	Continuous trait	gcta	1087	98	0	Yes	Anatomy	Meat_and_Carcass_Traits	0.368351	0
Pop_23	LMA_115	Continuous trait	gcta	1259	249	0	Yes	Anatomy	Meat_and_Carcass_Traits	0.334873	0
Pop_43	LMA_115	Continuous trait	gcta	1245	145	0	Yes	Anatomy	Meat_and_Carcass_Traits	0.358609	0
Pop_22	LMA_115	Continuous trait	gcta	554	54	0	Yes	Anatomy	Meat_and_Carcass_Traits
Pop_3	LMA_115	Continuous trait	gcta	2128	129	0	Yes	Anatomy	Meat_and_Carcass_Traits
Pop_46	LMA_115	Continuous trait	gcta	493	113	0	Yes	Anatomy	Meat_and_Carcass_Traits
Pop_47	LMA_115	Continuous trait	gcta	911	158	5	Yes	Anatomy	Meat_and_Carcass_Traits
Pop_48	LMA_115	Continuous trait	gcta	3238	2186	25	Yes	Anatomy	Meat_and_Carcass_Traits
Pop_48	LMA_115	Continuous trait	gcta	3048	2303	1	Yes	Anatomy	Meat_and_Carcass_Traits
Pop_18	LMA_115_EBV	Continuous trait	gcta	1083	59	0	No	Anatomy	Meat_and_Carcass_Traits
Pop_52	LMA_endtest	Continuous trait	gcta	1063	52	0	Yes	Anatomy	Meat_and_Carcass_Traits	0.263938	5.61e-05
Pop_53	LMA_endtest	Continuous trait	gcta	589	35	0	Yes	Anatomy	Meat_and_Carcass_Traits	0.466621	9.35e-06
Pop_29	LMA_endtest	Continuous trait	gcta	2106	243	4	Yes	Anatomy	Meat_and_Carcass_Traits	0.2208	3.59e-08
Pop_18	LMA_endtest	Continuous trait	gcta	1083	198	0	Yes	Anatomy	Meat_and_Carcass_Traits	0.333553	0
Pop_21	LMA_endtest	Continuous trait	gcta	1087	57	0	Yes	Anatomy	Meat_and_Carcass_Traits
Pop_22	LMA_endtest	Continuous trait	gcta	554	151	0	Yes	Anatomy	Meat_and_Carcass_Traits
Pop_23	LMA_endtest	Continuous trait	gcta	1259	50	0	Yes	Anatomy	Meat_and_Carcass_Traits
Pop_3	LMA_endtest	Continuous trait	gcta	2128	277	0	Yes	Anatomy	Meat_and_Carcass_Traits
Pop_46	LMA_endtest	Continuous trait	gcta	493	233	8	Yes	Anatomy	Meat_and_Carcass_Traits
Pop_47	LMA_endtest	Continuous trait	gcta	911	255	0	Yes	Anatomy	Meat_and_Carcass_Traits
Pop_48	LMA_endtest	Continuous trait	gcta	3238	714	0	Yes	Anatomy	Meat_and_Carcass_Traits
Pop_48	LMA_endtest	Continuous trait	gcta	3048	3242	12	Yes	Anatomy	Meat_and_Carcass_Traits
Pop_18	LMA_endtest_EBV	Continuous trait	gcta	1083	2434	171	No	Anatomy	Meat_and_Carcass_Traits
Pop_25	LMDEP_100	Continuous trait	gcta	257	13	0	Yes	Anatomy	Meat_and_Carcass_Traits
Pop_32	LMDEP_100	Continuous trait	gcta	370	100	0	Yes	Anatomy	Meat_and_Carcass_Traits
Pop_52	LMDEP_100	Continuous trait	gcta	1063	18	0	Yes	Anatomy	Meat_and_Carcass_Traits
Pop_24	LMDEP_100	Continuous trait	gcta	361	18	0	Yes	Anatomy	Meat_and_Carcass_Traits	0.105247	0.0401
Pop_53	LMDEP_100	Continuous trait	gcta	589	54	0	Yes	Anatomy	Meat_and_Carcass_Traits	0.282523	0.017
Pop_26	LMDEP_100	Continuous trait	gcta	232	18	0	Yes	Anatomy	Meat_and_Carcass_Traits	0.300976	0.00601
Pop_55	LMDEP_100	Continuous trait	gcta	160	702	0	Yes	Anatomy	Meat_and_Carcass_Traits	0.479516	0.00308
Pop_22	LMDEP_100	Continuous trait	gcta	554	1158	34	Yes	Anatomy	Meat_and_Carcass_Traits	0.250117	0.00152
Pop_3	LMDEP_100	Continuous trait	gcta	2128	156	4	Yes	Anatomy	Meat_and_Carcass_Traits	0.109225	6.33e-05
Pop_33	LMDEP_100	Continuous trait	gcta	572	1368	74	Yes	Anatomy	Meat_and_Carcass_Traits	0.508403	6.57e-11
Pop_35	LMDEP_100	Continuous trait	gcta	2117	2617	0	Yes	Anatomy	Meat_and_Carcass_Traits	0.111459	6.8e-13
Pop_56	LMDEP_100	Continuous trait	gcta	560	51	0	Yes	Anatomy	Meat_and_Carcass_Traits	0.418768	6.25e-13
Pop_21	LMDEP_100	Continuous trait	gcta	1087	175	1	Yes	Anatomy	Meat_and_Carcass_Traits	0.297874	1.52e-13
Pop_23	LMDEP_100	Continuous trait	gcta	1259	82	0	Yes	Anatomy	Meat_and_Carcass_Traits	0.281465	3.66e-15
Pop_10	LMDEP_100	Continuous trait	gcta	3507	568	3	Yes	Anatomy	Meat_and_Carcass_Traits	0.221774	1.11e-16
Pop_11	LMDEP_100	Continuous trait	gcta	9246	2698	0	Yes	Anatomy	Meat_and_Carcass_Traits	0.219951	0
Pop_31	LMDEP_100	Continuous trait	gcta	2797	11751	1259	Yes	Anatomy	Meat_and_Carcass_Traits	0.352628	0
Pop_34	LMDEP_100	Continuous trait	gcta	3563	874	0	Yes	Anatomy	Meat_and_Carcass_Traits	0.1595	0
Pop_57	LMDEP_100	Continuous trait	gcta	1171	2349	0	Yes	Anatomy	Meat_and_Carcass_Traits	0.302788	0
Pop_9	LMDEP_100	Continuous trait	gcta	2846	323	0	Yes	Anatomy	Meat_and_Carcass_Traits	0.249488	0
Pop_53	LMDEP_115	Continuous trait	gcta	589	22	0	Yes	Anatomy	Meat_and_Carcass_Traits	0.270595	0.0292
Pop_52	LMDEP_115	Continuous trait	gcta	1063	32	0	Yes	Anatomy	Meat_and_Carcass_Traits	0.19971	0.0107
Pop_55	LMDEP_115	Continuous trait	gcta	160	702	0	Yes	Anatomy	Meat_and_Carcass_Traits	0.479516	0.00308
Pop_22	LMDEP_115	Continuous trait	gcta	554	1158	34	Yes	Anatomy	Meat_and_Carcass_Traits	0.250117	0.00152
Pop_3	LMDEP_115	Continuous trait	gcta	2128	156	4	Yes	Anatomy	Meat_and_Carcass_Traits	0.109225	6.33e-05
Pop_56	LMDEP_115	Continuous trait	gcta	560	51	0	Yes	Anatomy	Meat_and_Carcass_Traits	0.418768	6.25e-13
Pop_21	LMDEP_115	Continuous trait	gcta	1087	175	1	Yes	Anatomy	Meat_and_Carcass_Traits	0.297874	1.52e-13
Pop_23	LMDEP_115	Continuous trait	gcta	1259	82	0	Yes	Anatomy	Meat_and_Carcass_Traits	0.281465	3.66e-15
Pop_10	LMDEP_115	Continuous trait	gcta	3507	568	3	Yes	Anatomy	Meat_and_Carcass_Traits	0.221774	1.11e-16
Pop_11	LMDEP_115	Continuous trait	gcta	9246	2698	0	Yes	Anatomy	Meat_and_Carcass_Traits	0.219951	0
Pop_57	LMDEP_115	Continuous trait	gcta	1171	2349	0	Yes	Anatomy	Meat_and_Carcass_Traits	0.302788	0
Pop_9	LMDEP_115	Continuous trait	gcta	2846	323	0	Yes	Anatomy	Meat_and_Carcass_Traits	0.249488	0
Pop_24	LMDEP_endtest	Continuous trait	gcta	361	847	0	Yes	Anatomy	Meat_and_Carcass_Traits
Pop_25	LMDEP_endtest	Continuous trait	gcta	257	29	0	Yes	Anatomy	Meat_and_Carcass_Traits	0.333298	0.04
Pop_53	LMDEP_endtest	Continuous trait	gcta	589	22	0	Yes	Anatomy	Meat_and_Carcass_Traits	0.270595	0.0292
Pop_26	LMDEP_endtest	Continuous trait	gcta	232	60	0	Yes	Anatomy	Meat_and_Carcass_Traits	0.224951	0.0173
Pop_52	LMDEP_endtest	Continuous trait	gcta	1063	32	0	Yes	Anatomy	Meat_and_Carcass_Traits	0.19971	0.0107
Pop_10	LMDEP_endtest	Continuous trait	gcta	3507	651	4	Yes	Anatomy	Meat_and_Carcass_Traits	0.216228	4.44e-16
Pop_11	LMDEP_endtest	Continuous trait	gcta	9246	2297	0	Yes	Anatomy	Meat_and_Carcass_Traits	0.223129	0
Pop_9	LMDEP_endtest	Continuous trait	gcta	2846	296	0	Yes	Anatomy	Meat_and_Carcass_Traits	0.249034	0
Pop_7	LYMPH	Continuous trait	gcta	138	1	0	Yes	Immune_capacity	Health_Traits
Pop_6	LYMPH	Continuous trait	gcta	327	0	0	Yes	Immune_capacity	Health_Traits
Pop_6	LYMPH	Continuous trait	gcta	327	16	0	Yes	Immune_capacity	Health_Traits	0.31315	0.000223
Pop_7	LYMPH	Continuous trait	gcta	138	306	0	Yes	Immune_capacity	Health_Traits	0.902316	0.000118
Pop_8	LYMPH	Continuous trait	gcta	420	1458	3	Yes	Immune_capacity	Health_Traits	0.58098	5.85e-10
Pop_8	LYMPH	Continuous trait	gcta	420	123	0	Yes	Immune_capacity	Health_Traits	0.660643	0
Pop_51	LYMPH	Continuous trait	gcta	432	342	0	Yes	Immune_capacity	Health_Traits
Pop_6	LYMPHP	Continuous trait	gcta	327	0	0	Yes	Immune_capacity	Health_Traits	0.210088	0.0424
Pop_6	LYMPHP	Continuous trait	gcta	327	0	0	Yes	Immune_capacity	Health_Traits	0.210088	0.0424
Pop_8	LYMPHP	Continuous trait	gcta	420	38	0	Yes	Immune_capacity	Health_Traits	0.220463	0.00566
Pop_7	LYMPHP	Continuous trait	gcta	138	589	62	Yes	Immune_capacity	Health_Traits	0.692324	0.000549
Pop_7	LYMPHP	Continuous trait	gcta	138	71	0	Yes	Immune_capacity	Health_Traits	0.761472	8.51e-05
Pop_8	LYMPHP	Continuous trait	gcta	420	2376	4	Yes	Immune_capacity	Health_Traits	0.429569	2.63e-08
Pop_6	LYSOZ	Continuous trait	gcta	327	0	0	Yes	Immune_capacity	Health_Traits
Pop_6	LYSOZ	Continuous trait	gcta	327	0	0	Yes	Immune_capacity	Health_Traits
Pop_7	LYSOZ	Continuous trait	gcta	138	1004	10	Yes	Immune_capacity	Health_Traits	0.999999	0
Pop_7	LYSOZ	Continuous trait	gcta	138	748	3	Yes	Immune_capacity	Health_Traits	0.999999	0
Pop_8	LYSOZ	Continuous trait	gcta	420	3536	124	Yes	Immune_capacity	Health_Traits	0.96601	0
Pop_8	LYSOZ	Continuous trait	gcta	420	634	4	Yes	Immune_capacity	Health_Traits	0.854545	0
Pop_6	MCH	Continuous trait	gcta	327	0	0	Yes	Blood parameters	Health_Traits	0.154719	0.0474
Pop_6	MCH	Continuous trait	gcta	327	0	0	Yes	Blood parameters	Health_Traits	0.154719	0.0474
Pop_7	MCH	Continuous trait	gcta	138	377	0	Yes	Blood parameters	Health_Traits	0.545291	0.00894
Pop_8	MCH	Continuous trait	gcta	420	428	0	Yes	Blood parameters	Health_Traits	0.382824	1.77e-10
Pop_7	MCH	Continuous trait	gcta	138	892	2	Yes	Blood parameters	Health_Traits	0.999999	6.04e-14
Pop_8	MCH	Continuous trait	gcta	420	963	54	Yes	Blood parameters	Health_Traits	0.701061	0
Pop_6	MCHC	Continuous trait	gcta	327	0	0	Yes	Blood parameters	Health_Traits
Pop_6	MCHC	Continuous trait	gcta	327	18478	7	Yes	Blood parameters	Health_Traits	0.451854	2.21e-05
Pop_7	MCHC	Continuous trait	gcta	138	5556	2545	Yes	Blood parameters	Health_Traits	0.999999	1.71e-09
Pop_8	MCHC	Continuous trait	gcta	420	587	5	Yes	Blood parameters	Health_Traits	0.623547	1.22e-15
Pop_51	MCHC	Continuous trait	gcta	432	268	0	Yes	Blood parameters	Health_Traits
Pop_50	MCOLOR_a	Continuous trait	gcta	140	6	0	Yes	Meat_color	Meat_and_Carcass_Traits
Pop_50	MCOLOR_a	Continuous trait	gcta	140	69	0	Yes	Meat_color	Meat_and_Carcass_Traits
Pop_50	MCOLOR_b	Continuous trait	gcta	140	2748	0	Yes	Meat_color	Meat_and_Carcass_Traits	0.999998	1.28e-07
Pop_50	MCOLOR_b	Continuous trait	gcta	140	2	0	Yes	Meat_color	Meat_and_Carcass_Traits
Pop_50	MCOLOR_L	Continuous trait	gcta	140	127	0	Yes	Meat_color	Meat_and_Carcass_Traits
Pop_50	MCOLOR_L	Continuous trait	gcta	140	11	0	Yes	Meat_color	Meat_and_Carcass_Traits
Pop_6	MCV	Continuous trait	gcta	327	1565	0	Yes	Blood parameters	Health_Traits	0.437413	0.00021
Pop_6	MCV	Continuous trait	gcta	327	9599	0	Yes	Blood parameters	Health_Traits	0.548761	8.02e-05
Pop_7	MCV	Continuous trait	gcta	138	1261	0	Yes	Blood parameters	Health_Traits	0.944434	1.59e-08
Pop_8	MCV	Continuous trait	gcta	420	1866	2	Yes	Blood parameters	Health_Traits	0.819426	0
Pop_51	MCV	Continuous trait	gcta	432	2519	0	Yes	Blood parameters	Health_Traits
Pop_40	MFR	Continuous trait	gcta	302	3819	475	Yes	Anatomy	Meat_and_Carcass_Traits	0.517462	1.58e-10
Pop_39	MFR	Continuous trait	gcta	330	5834	70	Yes	Anatomy	Meat_and_Carcass_Traits	0.609059	1.28e-14
Pop_36	MFR	Continuous trait	gcta	303	1907	1	Yes	Anatomy	Meat_and_Carcass_Traits	0.495527	8.16e-15
Pop_37	MFR	Continuous trait	gcta	1237	35253	28470	Yes	Anatomy	Meat_and_Carcass_Traits	0.590177	0
Pop_38	MFR	Continuous trait	gcta	466	9653	1520	Yes	Anatomy	Meat_and_Carcass_Traits	0.481828	0
Pop_6	MONO	Continuous trait	gcta	327	451	47	Yes	Immune_capacity	Health_Traits
Pop_7	MONO	Continuous trait	gcta	138	1	0	Yes	Immune_capacity	Health_Traits
Pop_6	MONO	Continuous trait	gcta	327	55	0	Yes	Immune_capacity	Health_Traits
Pop_7	MONO	Continuous trait	gcta	138	436	6	Yes	Immune_capacity	Health_Traits	0.612687	0.000115
Pop_8	MONO	Continuous trait	gcta	420	79	0	Yes	Immune_capacity	Health_Traits	0.33033	4.03e-08
Pop_8	MONO	Continuous trait	gcta	420	265	3	Yes	Immune_capacity	Health_Traits	0.546859	1.83e-15
Pop_51	MONO	Continuous trait	gcta	432	1	0	Yes	Immune_capacity	Health_Traits
Pop_6	MONOP	Continuous trait	gcta	327	99	15	Yes	Immune_capacity	Health_Traits
Pop_7	MONOP	Continuous trait	gcta	138	99	0	Yes	Immune_capacity	Health_Traits
Pop_6	MONOP	Continuous trait	gcta	327	5	0	Yes	Immune_capacity	Health_Traits
Pop_7	MONOP	Continuous trait	gcta	138	9	0	Yes	Immune_capacity	Health_Traits	0.711959	0.00161
Pop_51	MONOP	Continuous trait	gcta	432	760	0	Yes	Immune_capacity	Health_Traits	0.333272	3.41e-05
Pop_51	MONOP	Continuous trait	gcta	432	54	0	Yes	Immune_capacity	Health_Traits	0.375859	5.33e-08
Pop_8	MONOP	Continuous trait	gcta	420	34	0	Yes	Immune_capacity	Health_Traits	0.497453	6.05e-13
Pop_8	MONOP	Continuous trait	gcta	420	3261	1221	Yes	Immune_capacity	Health_Traits	0.70122	0
Pop_14	MPFAR	Continuous trait	gcta	368	8	0	Yes	Fatty_acid_content	Meat_and_Carcass_Traits
Pop_14	MPFAR	Continuous trait	gcta	368	0	0	Yes	Fatty_acid_content	Meat_and_Carcass_Traits
Pop_6	MPVOL	Continuous trait	gcta	327	3	0	Yes	Blood parameters	Health_Traits
Pop_6	MPVOL	Continuous trait	gcta	327	1	0	Yes	Blood parameters	Health_Traits	0.223286	0.0226
Pop_7	MPVOL	Continuous trait	gcta	138	486	5	Yes	Blood parameters	Health_Traits	0.665077	0.000209
Pop_7	MPVOL	Continuous trait	gcta	138	560	0	Yes	Blood parameters	Health_Traits	0.952145	3.28e-08
Pop_8	MPVOL	Continuous trait	gcta	420	89	0	Yes	Blood parameters	Health_Traits	0.595463	0
Pop_8	MPVOL	Continuous trait	gcta	420	492	2	Yes	Blood parameters	Health_Traits	0.680737	0
Pop_14	MUFA	Continuous trait	gcta	368	6	0	Yes	Fatty_acid_content	Meat_and_Carcass_Traits
Pop_14	MUFA	Continuous trait	gcta	368	0	0	Yes	Fatty_acid_content	Meat_and_Carcass_Traits
Pop_15	MUMM	Binary trait	gcta	808	8	0	Yes	Litter traits	Reproduction_Traits
Pop_15	MUMM	Binary trait	gcta	808	0	0	Yes	Litter traits	Reproduction_Traits
Pop_15	MUMM	Binary trait	gcta	808	0	0	Yes	Litter traits	Reproduction_Traits
Pop_18	MUMM	Binary trait	gcta	1083	0	0	Yes	Litter traits	Reproduction_Traits
Pop_18	MUMM	Binary trait	gcta	1083	0	0	Yes	Litter traits	Reproduction_Traits
Pop_18	MUMM	Binary trait	gcta	1083	0	0	Yes	Litter traits	Reproduction_Traits
Pop_21	MUMM	Binary trait	gcta	1087	0	0	Yes	Litter traits	Reproduction_Traits
Pop_21	MUMM	Binary trait	gcta	1087	2	0	Yes	Litter traits	Reproduction_Traits
Pop_22	MUMM	Binary trait	gcta	554	26	0	Yes	Litter traits	Reproduction_Traits
Pop_22	MUMM	Binary trait	gcta	554	2	0	Yes	Litter traits	Reproduction_Traits
Pop_56	MUMM	Binary trait	gcta	560	78	0	Yes	Litter traits	Reproduction_Traits
Pop_56	MUMM	Binary trait	gcta	560	21	0	Yes	Litter traits	Reproduction_Traits
Pop_57	MUMM	Binary trait	gcta	1171	1	0	Yes	Litter traits	Reproduction_Traits
Pop_58	MUMM	Binary trait	gcta	466	23	0	Yes	Litter traits	Reproduction_Traits
Pop_23	MUMM	Binary trait	gcta	1259	0	0	Yes	Litter traits	Reproduction_Traits
Pop_56	MUMM	Binary trait	gcta	560	0	0	Yes	Litter traits	Reproduction_Traits
Pop_56	MUMM	Binary trait	gcta	560	0	0	Yes	Litter traits	Reproduction_Traits
Pop_15	MUMM	Binary trait	gcta	808	102	0	Yes	Litter traits	Reproduction_Traits
Pop_52	MUMM	Binary trait	gcta	1063	0	0	Yes	Litter traits	Reproduction_Traits
Pop_15	MUMM	Binary trait	gcta	808	47	0	Yes	Litter traits	Reproduction_Traits
Pop_22	MUMM	Binary trait	gcta	554	3	0	Yes	Litter traits	Reproduction_Traits
Pop_23	MUMM	Binary trait	gcta	1259	5	0	Yes	Litter traits	Reproduction_Traits
Pop_56	MUMM	Binary trait	gcta	560	3	0	Yes	Litter traits	Reproduction_Traits
Pop_22	MUMM	Binary trait	gcta	554	4	0	Yes	Litter traits	Reproduction_Traits
Pop_23	MUMM	Binary trait	gcta	1259	30	0	Yes	Litter traits	Reproduction_Traits
Pop_3	MUMM	Binary trait	gcta	2128	6	6	Yes	Litter traits	Reproduction_Traits
Pop_23	MUMM	Binary trait	gcta	1259	11	0	Yes	Litter traits	Reproduction_Traits
Pop_58	MUMM	Binary trait	gcta	466	87	0	Yes	Litter traits	Reproduction_Traits
Pop_23	MUMM	Binary trait	gcta	1259	1	0	Yes	Litter traits	Reproduction_Traits
Pop_23	MUMM	Binary trait	gcta	1259	1	0	Yes	Litter traits	Reproduction_Traits
Pop_55	MUMM	Binary trait	gcta	160	0	0	Yes	Litter traits	Reproduction_Traits	0.304911	0.0441
Pop_57	MUMM	Binary trait	gcta	1171	5	0	Yes	Litter traits	Reproduction_Traits	0.04289	0.0355
Pop_57	MUMM	Binary trait	gcta	1171	5	0	Yes	Litter traits	Reproduction_Traits	0.04289	0.0355
Pop_58	MUMM	Binary trait	gcta	466	0	0	Yes	Litter traits	Reproduction_Traits	0.171632	0.0265
Pop_3	MUMM	Binary trait	gcta	2128	0	0	Yes	Litter traits	Reproduction_Traits	0.098527	0.0237
Pop_3	MUMM	Binary trait	gcta	2128	0	0	Yes	Litter traits	Reproduction_Traits	0.098527	0.0237
Pop_56	MUMM	Binary trait	gcta	560	8	0	Yes	Litter traits	Reproduction_Traits	0.085244	0.022
Pop_22	MUMM	Binary trait	gcta	554	0	0	Yes	Litter traits	Reproduction_Traits	0.698119	0.0147
Pop_57	MUMM	Binary trait	gcta	1171	0	0	Yes	Litter traits	Reproduction_Traits	0.058603	0.0115
Pop_57	MUMM	Binary trait	gcta	1171	0	0	Yes	Litter traits	Reproduction_Traits	0.058603	0.0115
Pop_57	MUMM	Binary trait	gcta	1171	0	0	Yes	Litter traits	Reproduction_Traits	0.058603	0.0115
Pop_10	MUMM_DRP	Multiple time points trait	mmap	3512	112	6	Yes	Litter traits	Reproduction_Traits
Pop_11	MUMM_DRP	Multiple time points trait	mmap	9246	3511	916	Yes	Litter traits	Reproduction_Traits
Pop_15	MUMM_DRP	Multiple time points trait	mmap	808	2508	17	Yes	Litter traits	Reproduction_Traits
Pop_18	MUMM_DRP	Multiple time points trait	mmap	1083	9933	6763	Yes	Litter traits	Reproduction_Traits
Pop_21	MUMM_DRP	Multiple time points trait	mmap	1087	22154	4039	Yes	Litter traits	Reproduction_Traits
Pop_22	MUMM_DRP	Multiple time points trait	mmap	554	1103	129	Yes	Litter traits	Reproduction_Traits
Pop_23	MUMM_DRP	Multiple time points trait	mmap	1259	4195	702	Yes	Litter traits	Reproduction_Traits
Pop_29	MUMM_DRP	Multiple time points trait	mmap	2480	276	135	Yes	Litter traits	Reproduction_Traits
Pop_3	MUMM_DRP	Multiple time points trait	mmap	865	2373	260	Yes	Litter traits	Reproduction_Traits
Pop_48	MUMM_DRP	Multiple time points trait	mmap	1211	5938	702	Yes	Litter traits	Reproduction_Traits
Pop_49	MUMM_DRP	Multiple time points trait	mmap	1041	3195	299	Yes	Litter traits	Reproduction_Traits
Pop_52	MUMM_DRP	Multiple time points trait	mmap	1063	1405	184	Yes	Litter traits	Reproduction_Traits
Pop_53	MUMM_DRP	Multiple time points trait	mmap	589	935	185	Yes	Litter traits	Reproduction_Traits
Pop_56	MUMM_DRP	Multiple time points trait	mmap	560	438	0	Yes	Litter traits	Reproduction_Traits
Pop_57	MUMM_DRP	Multiple time points trait	mmap	1171	8755	3487	Yes	Litter traits	Reproduction_Traits
Pop_58	MUMM_DRP	Multiple time points trait	mmap	466	330	1	Yes	Litter traits	Reproduction_Traits
Pop_9	MUMM_DRP	Multiple time points trait	mmap	2846	5134	1036	Yes	Litter traits	Reproduction_Traits
Pop_18	NBA_D21_DRP	Multiple time points trait	mmap	1083	2833	605	Yes	Litter traits	Reproduction_Traits
Pop_18	NBA_D21_P1	Continuous trait	gcta	1083	0	0	Yes	Litter traits	Reproduction_Traits
Pop_18	NBA_D21_P2	Continuous trait	gcta	1083	125	0	Yes	Litter traits	Reproduction_Traits
Pop_18	NBA_D21_P3	Continuous trait	gcta	1083	1	0	Yes	Litter traits	Reproduction_Traits
Pop_18	NBA_D21_P4	Continuous trait	gcta	1083	43	0	Yes	Litter traits	Reproduction_Traits
Pop_18	NBA_D21_P5	Continuous trait	gcta	1083	962	0	Yes	Litter traits	Reproduction_Traits
Pop_18	NBA_D21_P6	Continuous trait	gcta	1083	19	0	Yes	Litter traits	Reproduction_Traits
Pop_1	NBA_DRP	Multiple time points trait	mmap	593	134	3	Yes	Litter traits	Reproduction_Traits
Pop_10	NBA_DRP	Multiple time points trait	mmap	3512	42	0	Yes	Litter traits	Reproduction_Traits
Pop_11	NBA_DRP	Multiple time points trait	mmap	9246	66	0	Yes	Litter traits	Reproduction_Traits
Pop_15	NBA_DRP	Multiple time points trait	mmap	808	10	0	Yes	Litter traits	Reproduction_Traits
Pop_18	NBA_DRP	Multiple time points trait	mmap	1083	131	0	Yes	Litter traits	Reproduction_Traits
Pop_19	NBA_DRP	Multiple time points trait	mmap	407	89	0	Yes	Litter traits	Reproduction_Traits
Pop_2	NBA_DRP	Multiple time points trait	mmap	589	3	0	Yes	Litter traits	Reproduction_Traits
Pop_21	NBA_DRP	Multiple time points trait	mmap	1087	747	80	Yes	Litter traits	Reproduction_Traits
Pop_22	NBA_DRP	Multiple time points trait	mmap	554	46	0	Yes	Litter traits	Reproduction_Traits
Pop_23	NBA_DRP	Multiple time points trait	mmap	1259	499	0	Yes	Litter traits	Reproduction_Traits
Pop_28	NBA_DRP	Multiple time points trait	mmap	327	334	123	Yes	Litter traits	Reproduction_Traits
Pop_29	NBA_DRP	Multiple time points trait	mmap	2480	3862	1956	Yes	Litter traits	Reproduction_Traits
Pop_3	NBA_DRP	Multiple time points trait	mmap	865	3457	796	Yes	Litter traits	Reproduction_Traits
Pop_45	NBA_DRP	Multiple time points trait	mmap	211	4	0	Yes	Litter traits	Reproduction_Traits
Pop_52	NBA_DRP	Multiple time points trait	mmap	1063	44	0	Yes	Litter traits	Reproduction_Traits
Pop_53	NBA_DRP	Multiple time points trait	mmap	589	64	0	Yes	Litter traits	Reproduction_Traits
Pop_54	NBA_DRP	Multiple time points trait	mmap	545	431	0	Yes	Litter traits	Reproduction_Traits
Pop_56	NBA_DRP	Multiple time points trait	mmap	560	125	2	Yes	Litter traits	Reproduction_Traits
Pop_57	NBA_DRP	Multiple time points trait	mmap	1171	5	0	Yes	Litter traits	Reproduction_Traits
Pop_58	NBA_DRP	Multiple time points trait	mmap	466	1	0	Yes	Litter traits	Reproduction_Traits
Pop_59	NBA_DRP	Multiple time points trait	mmap	116	11	0	Yes	Litter traits	Reproduction_Traits
Pop_9	NBA_DRP	Multiple time points trait	mmap	2846	3	0	Yes	Litter traits	Reproduction_Traits
Pop_18	NBA_EBV	Continuous trait	gcta	1083	75	0	No	Litter traits	Reproduction_Traits
Pop_21	NBA_EBV	Continuous trait	gcta	1087	107	0	No	Litter traits	Reproduction_Traits
Pop_22	NBA_EBV	Continuous trait	gcta	554	215	0	No	Litter traits	Reproduction_Traits
Pop_23	NBA_EBV	Continuous trait	gcta	1259	614	67	No	Litter traits	Reproduction_Traits
Pop_52	NBA_EBV	Continuous trait	gcta	1063	15	0	No	Litter traits	Reproduction_Traits
Pop_53	NBA_EBV	Continuous trait	gcta	589	59	3	No	Litter traits	Reproduction_Traits
Pop_52	NBA_GEBV	Continuous trait	gcta	1063	188	0	No	Litter traits	Reproduction_Traits
Pop_53	NBA_GEBV	Continuous trait	gcta	589	15	0	No	Litter traits	Reproduction_Traits
Pop_21	NBA_P1	Continuous trait	gcta	1087	762	0	Yes	Litter traits	Reproduction_Traits
Pop_45	NBA_P1	Continuous trait	gcta	211	0	0	Yes	Litter traits	Reproduction_Traits
Pop_54	NBA_P1	Continuous trait	gcta	545	49	0	Yes	Litter traits	Reproduction_Traits
Pop_55	NBA_P1	Continuous trait	gcta	160	147	0	Yes	Litter traits	Reproduction_Traits
Pop_28	NBA_P1	Continuous trait	gcta	327	33	0	Yes	Litter traits	Reproduction_Traits
Pop_3	NBA_P1	Continuous trait	gcta	2128	10	0	Yes	Litter traits	Reproduction_Traits
Pop_58	NBA_P1	Continuous trait	gcta	466	2	0	Yes	Litter traits	Reproduction_Traits
Pop_22	NBA_P1	Continuous trait	gcta	554	15	0	Yes	Litter traits	Reproduction_Traits
Pop_53	NBA_P1	Continuous trait	gcta	589	142	0	Yes	Litter traits	Reproduction_Traits
Pop_52	NBA_P1	Continuous trait	gcta	1063	4	0	Yes	Litter traits	Reproduction_Traits
Pop_23	NBA_P1	Continuous trait	gcta	1259	53	0	Yes	Litter traits	Reproduction_Traits	0.090064	0.0309
Pop_56	NBA_P1	Continuous trait	gcta	560	107	0	Yes	Litter traits	Reproduction_Traits	0.093604	0.0218
Pop_18	NBA_P1	Continuous trait	gcta	1083	0	0	Yes	Litter traits	Reproduction_Traits	0.097119	0.0157
Pop_2	NBA_P1	Continuous trait	gcta	589	121	0	Yes	Litter traits	Reproduction_Traits	0.102431	0.0152
Pop_1	NBA_P1	Continuous trait	gcta	593	495	0	Yes	Litter traits	Reproduction_Traits	0.134093	0.014
Pop_15	NBA_P1	Continuous trait	gcta	808	62	0	Yes	Litter traits	Reproduction_Traits	0.143292	0.00108
Pop_57	NBA_P1	Continuous trait	gcta	1171	57	0	Yes	Litter traits	Reproduction_Traits	0.125004	6.23e-05
Pop_21	NBA_P2	Continuous trait	gcta	1087	30	0	Yes	Litter traits	Reproduction_Traits
Pop_58	NBA_P2	Continuous trait	gcta	466	10	0	Yes	Litter traits	Reproduction_Traits
Pop_22	NBA_P2	Continuous trait	gcta	554	213	0	Yes	Litter traits	Reproduction_Traits
Pop_53	NBA_P2	Continuous trait	gcta	589	13	0	Yes	Litter traits	Reproduction_Traits
Pop_15	NBA_P2	Continuous trait	gcta	808	604	1	Yes	Litter traits	Reproduction_Traits
Pop_56	NBA_P2	Continuous trait	gcta	560	16	0	Yes	Litter traits	Reproduction_Traits
Pop_18	NBA_P2	Continuous trait	gcta	1083	42	0	Yes	Litter traits	Reproduction_Traits
Pop_23	NBA_P2	Continuous trait	gcta	1259	134	0	Yes	Litter traits	Reproduction_Traits
Pop_55	NBA_P2	Continuous trait	gcta	160	628	0	Yes	Litter traits	Reproduction_Traits
Pop_52	NBA_P2	Continuous trait	gcta	1063	12	0	Yes	Litter traits	Reproduction_Traits
Pop_28	NBA_P2	Continuous trait	gcta	327	13	0	Yes	Litter traits	Reproduction_Traits	0.242453	0.00877
Pop_2	NBA_P2	Continuous trait	gcta	589	393	0	Yes	Litter traits	Reproduction_Traits	0.133672	0.00738
Pop_57	NBA_P2	Continuous trait	gcta	1171	8	0	Yes	Litter traits	Reproduction_Traits	0.09344	0.00111
Pop_1	NBA_P2	Continuous trait	gcta	593	221	0	Yes	Litter traits	Reproduction_Traits	0.196083	0.000215
Pop_3	NBA_P2	Continuous trait	gcta	2128	292	0	Yes	Litter traits	Reproduction_Traits	0.126604	0.000148
Pop_28	NBA_P3	Continuous trait	gcta	327	241	0	Yes	Litter traits	Reproduction_Traits
Pop_53	NBA_P3	Continuous trait	gcta	589	44	0	Yes	Litter traits	Reproduction_Traits
Pop_55	NBA_P3	Continuous trait	gcta	160	1001	0	Yes	Litter traits	Reproduction_Traits
Pop_15	NBA_P3	Continuous trait	gcta	808	182	0	Yes	Litter traits	Reproduction_Traits
Pop_57	NBA_P3	Continuous trait	gcta	1171	135	0	Yes	Litter traits	Reproduction_Traits
Pop_56	NBA_P3	Continuous trait	gcta	560	271	0	Yes	Litter traits	Reproduction_Traits
Pop_58	NBA_P3	Continuous trait	gcta	466	171	0	Yes	Litter traits	Reproduction_Traits
Pop_23	NBA_P3	Continuous trait	gcta	1259	1055	0	Yes	Litter traits	Reproduction_Traits
Pop_21	NBA_P3	Continuous trait	gcta	1087	2515	0	Yes	Litter traits	Reproduction_Traits
Pop_18	NBA_P3	Continuous trait	gcta	1083	0	0	Yes	Litter traits	Reproduction_Traits	0.082533	0.0258
Pop_22	NBA_P3	Continuous trait	gcta	554	266	34	Yes	Litter traits	Reproduction_Traits	0.529076	0.00679
Pop_3	NBA_P3	Continuous trait	gcta	2128	173	0	Yes	Litter traits	Reproduction_Traits	0.124208	0.00592
Pop_2	NBA_P3	Continuous trait	gcta	589	6	0	Yes	Litter traits	Reproduction_Traits	0.143996	0.00168
Pop_52	NBA_P3	Continuous trait	gcta	1063	102	1	Yes	Litter traits	Reproduction_Traits	0.329182	3.18e-05
Pop_1	NBA_P3	Continuous trait	gcta	593	472	0	Yes	Litter traits	Reproduction_Traits	0.290194	2e-05
Pop_22	NBA_P4	Continuous trait	gcta	554	249	0	Yes	Litter traits	Reproduction_Traits
Pop_23	NBA_P4	Continuous trait	gcta	1259	78	0	Yes	Litter traits	Reproduction_Traits
Pop_57	NBA_P4	Continuous trait	gcta	1171	165	0	Yes	Litter traits	Reproduction_Traits
Pop_53	NBA_P4	Continuous trait	gcta	589	17	0	Yes	Litter traits	Reproduction_Traits
Pop_55	NBA_P4	Continuous trait	gcta	160	585	0	Yes	Litter traits	Reproduction_Traits
Pop_56	NBA_P4	Continuous trait	gcta	560	39	0	Yes	Litter traits	Reproduction_Traits
Pop_52	NBA_P4	Continuous trait	gcta	1063	453	0	Yes	Litter traits	Reproduction_Traits	0.423381	0.0498
Pop_15	NBA_P4	Continuous trait	gcta	808	795	0	Yes	Litter traits	Reproduction_Traits	0.189322	0.0295
Pop_28	NBA_P4	Continuous trait	gcta	327	339	52	Yes	Litter traits	Reproduction_Traits	0.25778	0.0255
Pop_3	NBA_P4	Continuous trait	gcta	2128	110	0	Yes	Litter traits	Reproduction_Traits	0.112091	0.0138
Pop_2	NBA_P4	Continuous trait	gcta	589	491	0	Yes	Litter traits	Reproduction_Traits	0.186511	0.0025
Pop_1	NBA_P4	Continuous trait	gcta	593	34	0	Yes	Litter traits	Reproduction_Traits	0.228397	0.00106
Pop_18	NBA_P4	Continuous trait	gcta	1083	0	0	Yes	Litter traits	Reproduction_Traits	0.162073	0.00037
Pop_23	NBA_P5	Continuous trait	gcta	1259	0	0	Yes	Litter traits	Reproduction_Traits
Pop_52	NBA_P5	Continuous trait	gcta	1063	84	0	Yes	Litter traits	Reproduction_Traits
Pop_53	NBA_P5	Continuous trait	gcta	589	44	0	Yes	Litter traits	Reproduction_Traits
Pop_56	NBA_P5	Continuous trait	gcta	560	6	0	Yes	Litter traits	Reproduction_Traits
Pop_28	NBA_P5	Continuous trait	gcta	327	5706	2	Yes	Litter traits	Reproduction_Traits
Pop_57	NBA_P5	Continuous trait	gcta	1171	9023	0	Yes	Litter traits	Reproduction_Traits
Pop_22	NBA_P5	Continuous trait	gcta	554	297	0	Yes	Litter traits	Reproduction_Traits
Pop_15	NBA_P5	Continuous trait	gcta	808	20	0	Yes	Litter traits	Reproduction_Traits
Pop_3	NBA_P5	Continuous trait	gcta	2128	57	0	Yes	Litter traits	Reproduction_Traits
Pop_18	NBA_P5	Continuous trait	gcta	1083	852	0	Yes	Litter traits	Reproduction_Traits	0.119395	0.0481
Pop_2	NBA_P5	Continuous trait	gcta	589	553	0	Yes	Litter traits	Reproduction_Traits	0.191619	0.00126
Pop_1	NBA_P5	Continuous trait	gcta	593	349	0	Yes	Litter traits	Reproduction_Traits	0.267811	0.00035
Pop_52	NBA_P6	Continuous trait	gcta	1063	275	1	Yes	Litter traits	Reproduction_Traits
Pop_57	NBA_P6	Continuous trait	gcta	1171	88	0	Yes	Litter traits	Reproduction_Traits
Pop_23	NBA_P6	Continuous trait	gcta	1259	810	0	Yes	Litter traits	Reproduction_Traits
Pop_18	NBA_P6	Continuous trait	gcta	1083	12	0	Yes	Litter traits	Reproduction_Traits
Pop_28	NBA_P6	Continuous trait	gcta	327	22	0	Yes	Litter traits	Reproduction_Traits
Pop_15	NBA_P6	Continuous trait	gcta	808	153	0	Yes	Litter traits	Reproduction_Traits
Pop_22	NBA_P6	Continuous trait	gcta	554	2149	397	Yes	Litter traits	Reproduction_Traits
Pop_3	NBA_P6	Continuous trait	gcta	2128	486	0	Yes	Litter traits	Reproduction_Traits
Pop_56	NBA_P6	Continuous trait	gcta	560	950	0	Yes	Litter traits	Reproduction_Traits	0.413165	0.0151
Pop_2	NBA_P6	Continuous trait	gcta	589	373	1	Yes	Litter traits	Reproduction_Traits	0.229543	0.00235
Pop_1	NBA_P6	Continuous trait	gcta	593	662	0	Yes	Litter traits	Reproduction_Traits	0.314682	0.000189
Pop_21	NBD	Binary trait	gcta	1087	0	0	Yes	Litter traits	Reproduction_Traits
Pop_21	NBD	Binary trait	gcta	1087	0	0	Yes	Litter traits	Reproduction_Traits
Pop_21	NBD	Binary trait	gcta	1087	0	0	Yes	Litter traits	Reproduction_Traits
Pop_22	NBD	Binary trait	gcta	554	248	0	Yes	Litter traits	Reproduction_Traits
Pop_23	NBD	Binary trait	gcta	1259	0	0	Yes	Litter traits	Reproduction_Traits
Pop_23	NBD	Binary trait	gcta	1259	0	0	Yes	Litter traits	Reproduction_Traits
Pop_23	NBD	Binary trait	gcta	1259	1	0	Yes	Litter traits	Reproduction_Traits
Pop_23	NBD	Binary trait	gcta	1259	3	0	Yes	Litter traits	Reproduction_Traits
Pop_58	NBD	Binary trait	gcta	466	0	0	Yes	Litter traits	Reproduction_Traits
Pop_58	NBD	Binary trait	gcta	466	0	0	Yes	Litter traits	Reproduction_Traits
Pop_58	NBD	Binary trait	gcta	466	0	0	Yes	Litter traits	Reproduction_Traits
Pop_22	NBD	Binary trait	gcta	554	0	0	Yes	Litter traits	Reproduction_Traits
Pop_22	NBD	Binary trait	gcta	554	0	0	Yes	Litter traits	Reproduction_Traits
Pop_22	NBD	Binary trait	gcta	554	0	0	Yes	Litter traits	Reproduction_Traits
Pop_22	NBD	Binary trait	gcta	554	0	0	Yes	Litter traits	Reproduction_Traits
Pop_23	NBD	Binary trait	gcta	1259	17	0	Yes	Litter traits	Reproduction_Traits
Pop_22	NBD	Binary trait	gcta	554	1	0	Yes	Litter traits	Reproduction_Traits	0.139047	0.0373
Pop_23	NBD	Binary trait	gcta	1259	5	0	Yes	Litter traits	Reproduction_Traits	0.104232	0.00906
Pop_21	NBD_DRP	Multiple time points trait	mmap	1087	19767	3959	Yes	Litter traits	Reproduction_Traits
Pop_22	NBD_DRP	Multiple time points trait	mmap	554	248	10	Yes	Litter traits	Reproduction_Traits
Pop_23	NBD_DRP	Multiple time points trait	mmap	1259	521	27	Yes	Litter traits	Reproduction_Traits
Pop_49	NBD_DRP	Multiple time points trait	mmap	1041	1286	175	Yes	Litter traits	Reproduction_Traits
Pop_52	NBD_DRP	Multiple time points trait	mmap	1063	280	6	Yes	Litter traits	Reproduction_Traits
Pop_53	NBD_DRP	Multiple time points trait	mmap	589	81	0	Yes	Litter traits	Reproduction_Traits
Pop_10	NBH_DRP	Multiple time points trait	mmap	3512	42	0	Yes	Litter traits	Reproduction_Traits
Pop_11	NBH_DRP	Multiple time points trait	mmap	9246	66	0	Yes	Litter traits	Reproduction_Traits
Pop_15	NBH_DRP	Multiple time points trait	mmap	808	27	0	Yes	Litter traits	Reproduction_Traits
Pop_21	NBH_DRP	Multiple time points trait	mmap	1087	867	90	Yes	Litter traits	Reproduction_Traits
Pop_22	NBH_DRP	Multiple time points trait	mmap	554	231	0	Yes	Litter traits	Reproduction_Traits
Pop_23	NBH_DRP	Multiple time points trait	mmap	1259	567	0	Yes	Litter traits	Reproduction_Traits
Pop_29	NBH_DRP	Multiple time points trait	mmap	2480	81	0	Yes	Litter traits	Reproduction_Traits
Pop_3	NBH_DRP	Multiple time points trait	mmap	865	3940	806	Yes	Litter traits	Reproduction_Traits
Pop_46	NBH_DRP	Multiple time points trait	mmap	181	11210	742	Yes	Litter traits	Reproduction_Traits
Pop_47	NBH_DRP	Multiple time points trait	mmap	226	701	29	Yes	Litter traits	Reproduction_Traits
Pop_48	NBH_DRP	Multiple time points trait	mmap	1211	9233	4773	Yes	Litter traits	Reproduction_Traits
Pop_49	NBH_DRP	Multiple time points trait	mmap	1041	58	0	Yes	Litter traits	Reproduction_Traits
Pop_52	NBH_DRP	Multiple time points trait	mmap	1063	20	0	Yes	Litter traits	Reproduction_Traits
Pop_53	NBH_DRP	Multiple time points trait	mmap	589	70	0	Yes	Litter traits	Reproduction_Traits
Pop_56	NBH_DRP	Multiple time points trait	mmap	560	125	2	Yes	Litter traits	Reproduction_Traits
Pop_57	NBH_DRP	Multiple time points trait	mmap	1171	7	0	Yes	Litter traits	Reproduction_Traits
Pop_58	NBH_DRP	Multiple time points trait	mmap	466	4	0	Yes	Litter traits	Reproduction_Traits
Pop_9	NBH_DRP	Multiple time points trait	mmap	2846	3	0	Yes	Litter traits	Reproduction_Traits
Pop_21	NBH_P1	Continuous trait	gcta	1087	786	0	Yes	Litter traits	Reproduction_Traits
Pop_45	NBH_P1	Continuous trait	gcta	211	64	0	Yes	Litter traits	Reproduction_Traits
Pop_55	NBH_P1	Continuous trait	gcta	160	147	0	Yes	Litter traits	Reproduction_Traits
Pop_3	NBH_P1	Continuous trait	gcta	2128	9	0	Yes	Litter traits	Reproduction_Traits
Pop_22	NBH_P1	Continuous trait	gcta	554	16	0	Yes	Litter traits	Reproduction_Traits
Pop_58	NBH_P1	Continuous trait	gcta	466	10	0	Yes	Litter traits	Reproduction_Traits
Pop_52	NBH_P1	Continuous trait	gcta	1063	5	0	Yes	Litter traits	Reproduction_Traits
Pop_53	NBH_P1	Continuous trait	gcta	589	91	0	Yes	Litter traits	Reproduction_Traits
Pop_23	NBH_P1	Continuous trait	gcta	1259	273	0	Yes	Litter traits	Reproduction_Traits
Pop_56	NBH_P1	Continuous trait	gcta	560	107	0	Yes	Litter traits	Reproduction_Traits	0.093604	0.0218
Pop_15	NBH_P1	Continuous trait	gcta	808	75	0	Yes	Litter traits	Reproduction_Traits	0.1386	0.00133
Pop_57	NBH_P1	Continuous trait	gcta	1171	59	0	Yes	Litter traits	Reproduction_Traits	0.127568	5.1e-05
Pop_46	NBH_P1	Continuous trait	gcta	493	138	0	Yes	Litter traits	Reproduction_Traits
Pop_47	NBH_P1	Continuous trait	gcta	911	49	0	Yes	Litter traits	Reproduction_Traits
Pop_48	NBH_P1	Continuous trait	gcta	3238	142	0	Yes	Litter traits	Reproduction_Traits
Pop_48	NBH_P1	Continuous trait	gcta	3048	36	0	Yes	Litter traits	Reproduction_Traits
Pop_21	NBH_P2	Continuous trait	gcta	1087	30	0	Yes	Litter traits	Reproduction_Traits
Pop_53	NBH_P2	Continuous trait	gcta	589	8	0	Yes	Litter traits	Reproduction_Traits
Pop_22	NBH_P2	Continuous trait	gcta	554	216	0	Yes	Litter traits	Reproduction_Traits
Pop_15	NBH_P2	Continuous trait	gcta	808	490	0	Yes	Litter traits	Reproduction_Traits
Pop_52	NBH_P2	Continuous trait	gcta	1063	0	0	Yes	Litter traits	Reproduction_Traits
Pop_58	NBH_P2	Continuous trait	gcta	466	7	0	Yes	Litter traits	Reproduction_Traits
Pop_56	NBH_P2	Continuous trait	gcta	560	16	0	Yes	Litter traits	Reproduction_Traits
Pop_23	NBH_P2	Continuous trait	gcta	1259	108	0	Yes	Litter traits	Reproduction_Traits
Pop_55	NBH_P2	Continuous trait	gcta	160	628	0	Yes	Litter traits	Reproduction_Traits
Pop_57	NBH_P2	Continuous trait	gcta	1171	8	0	Yes	Litter traits	Reproduction_Traits	0.09344	0.00111
Pop_3	NBH_P2	Continuous trait	gcta	2128	292	0	Yes	Litter traits	Reproduction_Traits	0.126604	0.000148
Pop_46	NBH_P2	Continuous trait	gcta	493	0	0	Yes	Litter traits	Reproduction_Traits
Pop_47	NBH_P2	Continuous trait	gcta	911	2689	1	Yes	Litter traits	Reproduction_Traits
Pop_48	NBH_P2	Continuous trait	gcta	3238	63	0	Yes	Litter traits	Reproduction_Traits
Pop_48	NBH_P2	Continuous trait	gcta	3048	16	0	Yes	Litter traits	Reproduction_Traits
Pop_53	NBH_P3	Continuous trait	gcta	589	43	0	Yes	Litter traits	Reproduction_Traits
Pop_55	NBH_P3	Continuous trait	gcta	160	1001	0	Yes	Litter traits	Reproduction_Traits
Pop_57	NBH_P3	Continuous trait	gcta	1171	133	0	Yes	Litter traits	Reproduction_Traits
Pop_15	NBH_P3	Continuous trait	gcta	808	3640	0	Yes	Litter traits	Reproduction_Traits
Pop_56	NBH_P3	Continuous trait	gcta	560	271	0	Yes	Litter traits	Reproduction_Traits
Pop_23	NBH_P3	Continuous trait	gcta	1259	1458	0	Yes	Litter traits	Reproduction_Traits
Pop_21	NBH_P3	Continuous trait	gcta	1087	2515	0	Yes	Litter traits	Reproduction_Traits
Pop_58	NBH_P3	Continuous trait	gcta	466	878	0	Yes	Litter traits	Reproduction_Traits	0.249111	0.0425
Pop_22	NBH_P3	Continuous trait	gcta	554	224	34	Yes	Litter traits	Reproduction_Traits	0.420775	0.0181
Pop_3	NBH_P3	Continuous trait	gcta	2128	173	0	Yes	Litter traits	Reproduction_Traits	0.124208	0.00592
Pop_52	NBH_P3	Continuous trait	gcta	1063	219	1	Yes	Litter traits	Reproduction_Traits	0.335041	2.44e-05
Pop_46	NBH_P3	Continuous trait	gcta	493	154	0	Yes	Litter traits	Reproduction_Traits
Pop_47	NBH_P3	Continuous trait	gcta	911	263	0	Yes	Litter traits	Reproduction_Traits
Pop_48	NBH_P3	Continuous trait	gcta	3238	2	0	Yes	Litter traits	Reproduction_Traits
Pop_48	NBH_P3	Continuous trait	gcta	3048	66	0	Yes	Litter traits	Reproduction_Traits
Pop_22	NBH_P4	Continuous trait	gcta	554	360	0	Yes	Litter traits	Reproduction_Traits
Pop_23	NBH_P4	Continuous trait	gcta	1259	25	0	Yes	Litter traits	Reproduction_Traits
Pop_57	NBH_P4	Continuous trait	gcta	1171	165	0	Yes	Litter traits	Reproduction_Traits
Pop_53	NBH_P4	Continuous trait	gcta	589	22	0	Yes	Litter traits	Reproduction_Traits
Pop_55	NBH_P4	Continuous trait	gcta	160	585	0	Yes	Litter traits	Reproduction_Traits
Pop_56	NBH_P4	Continuous trait	gcta	560	39	0	Yes	Litter traits	Reproduction_Traits
Pop_52	NBH_P4	Continuous trait	gcta	1063	2531	1	Yes	Litter traits	Reproduction_Traits	0.452392	0.0305
Pop_15	NBH_P4	Continuous trait	gcta	808	795	0	Yes	Litter traits	Reproduction_Traits	0.189322	0.0295
Pop_3	NBH_P4	Continuous trait	gcta	2128	110	0	Yes	Litter traits	Reproduction_Traits	0.112091	0.0138
Pop_46	NBH_P4	Continuous trait	gcta	493	203	0	Yes	Litter traits	Reproduction_Traits
Pop_47	NBH_P4	Continuous trait	gcta	911	0	0	Yes	Litter traits	Reproduction_Traits
Pop_48	NBH_P4	Continuous trait	gcta	3238	356	0	Yes	Litter traits	Reproduction_Traits
Pop_48	NBH_P4	Continuous trait	gcta	3048	1764	0	Yes	Litter traits	Reproduction_Traits
Pop_23	NBH_P5	Continuous trait	gcta	1259	0	0	Yes	Litter traits	Reproduction_Traits
Pop_52	NBH_P5	Continuous trait	gcta	1063	82	0	Yes	Litter traits	Reproduction_Traits
Pop_53	NBH_P5	Continuous trait	gcta	589	11204	1	Yes	Litter traits	Reproduction_Traits
Pop_56	NBH_P5	Continuous trait	gcta	560	6	0	Yes	Litter traits	Reproduction_Traits
Pop_22	NBH_P5	Continuous trait	gcta	554	427	1	Yes	Litter traits	Reproduction_Traits
Pop_57	NBH_P5	Continuous trait	gcta	1171	9023	0	Yes	Litter traits	Reproduction_Traits
Pop_15	NBH_P5	Continuous trait	gcta	808	54	0	Yes	Litter traits	Reproduction_Traits
Pop_3	NBH_P5	Continuous trait	gcta	2128	57	0	Yes	Litter traits	Reproduction_Traits
Pop_46	NBH_P5	Continuous trait	gcta	493	577	1	Yes	Litter traits	Reproduction_Traits
Pop_47	NBH_P5	Continuous trait	gcta	911	194	4	Yes	Litter traits	Reproduction_Traits
Pop_48	NBH_P5	Continuous trait	gcta	3238	9	0	Yes	Litter traits	Reproduction_Traits
Pop_48	NBH_P5	Continuous trait	gcta	3048	106	1	Yes	Litter traits	Reproduction_Traits
Pop_52	NBH_P6	Continuous trait	gcta	1063	148	3	Yes	Litter traits	Reproduction_Traits
Pop_57	NBH_P6	Continuous trait	gcta	1171	88	0	Yes	Litter traits	Reproduction_Traits
Pop_22	NBH_P6	Continuous trait	gcta	554	1663	45	Yes	Litter traits	Reproduction_Traits
Pop_23	NBH_P6	Continuous trait	gcta	1259	660	0	Yes	Litter traits	Reproduction_Traits
Pop_15	NBH_P6	Continuous trait	gcta	808	137	0	Yes	Litter traits	Reproduction_Traits
Pop_3	NBH_P6	Continuous trait	gcta	2128	486	0	Yes	Litter traits	Reproduction_Traits
Pop_56	NBH_P6	Continuous trait	gcta	560	950	0	Yes	Litter traits	Reproduction_Traits	0.413165	0.0151
Pop_46	NBH_P6	Continuous trait	gcta	493	650	105	Yes	Litter traits	Reproduction_Traits
Pop_47	NBH_P6	Continuous trait	gcta	911	316	1	Yes	Litter traits	Reproduction_Traits
Pop_48	NBH_P6	Continuous trait	gcta	3238	81	0	Yes	Litter traits	Reproduction_Traits
Pop_48	NBH_P6	Continuous trait	gcta	3048	548	0	Yes	Litter traits	Reproduction_Traits
Pop_1	NBS_DRP	Multiple time points trait	mmap	593	327	1	Yes	Litter traits	Reproduction_Traits
Pop_10	NBS_DRP	Multiple time points trait	mmap	3512	105	12	Yes	Litter traits	Reproduction_Traits
Pop_11	NBS_DRP	Multiple time points trait	mmap	9246	157	3	Yes	Litter traits	Reproduction_Traits
Pop_15	NBS_DRP	Multiple time points trait	mmap	808	182	2	Yes	Litter traits	Reproduction_Traits
Pop_18	NBS_DRP	Multiple time points trait	mmap	1083	7786	4944	Yes	Litter traits	Reproduction_Traits
Pop_2	NBS_DRP	Multiple time points trait	mmap	589	95	14	Yes	Litter traits	Reproduction_Traits
Pop_21	NBS_DRP	Multiple time points trait	mmap	1087	2806	103	Yes	Litter traits	Reproduction_Traits
Pop_22	NBS_DRP	Multiple time points trait	mmap	554	46	0	Yes	Litter traits	Reproduction_Traits
Pop_23	NBS_DRP	Multiple time points trait	mmap	1259	1206	80	Yes	Litter traits	Reproduction_Traits
Pop_29	NBS_DRP	Multiple time points trait	mmap	2480	424	65	Yes	Litter traits	Reproduction_Traits
Pop_3	NBS_DRP	Multiple time points trait	mmap	865	810	104	Yes	Litter traits	Reproduction_Traits
Pop_46	NBS_DRP	Multiple time points trait	mmap	181	282	2	Yes	Litter traits	Reproduction_Traits
Pop_47	NBS_DRP	Multiple time points trait	mmap	226	1702	269	Yes	Litter traits	Reproduction_Traits
Pop_48	NBS_DRP	Multiple time points trait	mmap	1211	5546	2846	Yes	Litter traits	Reproduction_Traits
Pop_49	NBS_DRP	Multiple time points trait	mmap	1041	2649	439	Yes	Litter traits	Reproduction_Traits
Pop_52	NBS_DRP	Multiple time points trait	mmap	1063	37	0	Yes	Litter traits	Reproduction_Traits
Pop_53	NBS_DRP	Multiple time points trait	mmap	589	185	61	Yes	Litter traits	Reproduction_Traits
Pop_56	NBS_DRP	Multiple time points trait	mmap	560	368	12	Yes	Litter traits	Reproduction_Traits
Pop_57	NBS_DRP	Multiple time points trait	mmap	1171	182	2	Yes	Litter traits	Reproduction_Traits
Pop_58	NBS_DRP	Multiple time points trait	mmap	466	79	0	Yes	Litter traits	Reproduction_Traits
Pop_9	NBS_DRP	Multiple time points trait	mmap	2846	4317	110	Yes	Litter traits	Reproduction_Traits
Pop_18	NBS_P1	Binary trait	gcta	1083	130	0	Yes	Litter traits	Reproduction_Traits
Pop_23	NBS_P1	Binary trait	gcta	1259	17	0	Yes	Litter traits	Reproduction_Traits
Pop_3	NBS_P1	Binary trait	gcta	2128	22	0	Yes	Litter traits	Reproduction_Traits
Pop_55	NBS_P1	Binary trait	gcta	160	0	0	Yes	Litter traits	Reproduction_Traits
Pop_56	NBS_P1	Binary trait	gcta	560	0	0	Yes	Litter traits	Reproduction_Traits
Pop_52	NBS_P1	Binary trait	gcta	1063	1	0	Yes	Litter traits	Reproduction_Traits
Pop_58	NBS_P1	Binary trait	gcta	466	0	0	Yes	Litter traits	Reproduction_Traits
Pop_15	NBS_P1	Binary trait	gcta	808	6	0	Yes	Litter traits	Reproduction_Traits
Pop_21	NBS_P1	Binary trait	gcta	1087	0	0	Yes	Litter traits	Reproduction_Traits
Pop_57	NBS_P1	Binary trait	gcta	1171	11	0	Yes	Litter traits	Reproduction_Traits
Pop_22	NBS_P1	Binary trait	gcta	554	0	0	Yes	Litter traits	Reproduction_Traits	0.150269	0.026
Pop_15	NBS_P2	Binary trait	gcta	808	0	0	Yes	Litter traits	Reproduction_Traits
Pop_21	NBS_P2	Binary trait	gcta	1087	3	0	Yes	Litter traits	Reproduction_Traits
Pop_3	NBS_P2	Binary trait	gcta	2128	5	0	Yes	Litter traits	Reproduction_Traits
Pop_52	NBS_P2	Binary trait	gcta	1063	189	0	Yes	Litter traits	Reproduction_Traits
Pop_56	NBS_P2	Binary trait	gcta	560	656	7	Yes	Litter traits	Reproduction_Traits
Pop_55	NBS_P2	Binary trait	gcta	160	0	0	Yes	Litter traits	Reproduction_Traits
Pop_58	NBS_P2	Binary trait	gcta	466	0	0	Yes	Litter traits	Reproduction_Traits
Pop_53	NBS_P2	Binary trait	gcta	589	0	0	Yes	Litter traits	Reproduction_Traits
Pop_23	NBS_P2	Binary trait	gcta	1259	0	0	Yes	Litter traits	Reproduction_Traits
Pop_57	NBS_P2	Binary trait	gcta	1171	0	0	Yes	Litter traits	Reproduction_Traits	0.054531	0.0132
Pop_22	NBS_P2	Binary trait	gcta	554	0	0	Yes	Litter traits	Reproduction_Traits	0.296927	0.0107
Pop_18	NBS_P2	Binary trait	gcta	1083	0	0	Yes	Litter traits	Reproduction_Traits	0.09122	0.00774
Pop_3	NBS_P3	Binary trait	gcta	2128	1	0	Yes	Litter traits	Reproduction_Traits
Pop_56	NBS_P3	Binary trait	gcta	560	0	0	Yes	Litter traits	Reproduction_Traits
Pop_23	NBS_P3	Binary trait	gcta	1259	0	0	Yes	Litter traits	Reproduction_Traits
Pop_58	NBS_P3	Binary trait	gcta	466	0	0	Yes	Litter traits	Reproduction_Traits
Pop_21	NBS_P3	Binary trait	gcta	1087	0	0	Yes	Litter traits	Reproduction_Traits
Pop_53	NBS_P3	Binary trait	gcta	589	0	0	Yes	Litter traits	Reproduction_Traits
Pop_57	NBS_P3	Binary trait	gcta	1171	0	0	Yes	Litter traits	Reproduction_Traits	0.081695	0.028
Pop_1	NBS_P3	Binary trait	gcta	593	19	0	Yes	Litter traits	Reproduction_Traits	0.196902	0.00182
Pop_23	NBS_P4	Binary trait	gcta	1259	7	0	Yes	Litter traits	Reproduction_Traits
Pop_53	NBS_P4	Binary trait	gcta	589	0	0	Yes	Litter traits	Reproduction_Traits
Pop_56	NBS_P4	Binary trait	gcta	560	0	0	Yes	Litter traits	Reproduction_Traits
Pop_52	NBS_P4	Binary trait	gcta	1063	0	0	Yes	Litter traits	Reproduction_Traits
Pop_55	NBS_P4	Binary trait	gcta	160	91	0	Yes	Litter traits	Reproduction_Traits
Pop_22	NBS_P4	Binary trait	gcta	554	1	0	Yes	Litter traits	Reproduction_Traits
Pop_3	NBS_P4	Binary trait	gcta	2128	28	0	Yes	Litter traits	Reproduction_Traits
Pop_57	NBS_P4	Binary trait	gcta	1171	77	0	Yes	Litter traits	Reproduction_Traits
Pop_1	NBS_P4	Binary trait	gcta	593	3	0	Yes	Litter traits	Reproduction_Traits	0.124186	0.0345
Pop_15	NBS_P5	Binary trait	gcta	808	0	0	Yes	Litter traits	Reproduction_Traits
Pop_22	NBS_P5	Binary trait	gcta	554	5	0	Yes	Litter traits	Reproduction_Traits
Pop_3	NBS_P5	Binary trait	gcta	2128	30	0	Yes	Litter traits	Reproduction_Traits
Pop_56	NBS_P5	Binary trait	gcta	560	0	0	Yes	Litter traits	Reproduction_Traits
Pop_57	NBS_P5	Binary trait	gcta	1171	4	0	Yes	Litter traits	Reproduction_Traits
Pop_23	NBS_P5	Binary trait	gcta	1259	2	0	Yes	Litter traits	Reproduction_Traits
Pop_1	NBS_P5	Binary trait	gcta	593	0	0	Yes	Litter traits	Reproduction_Traits	0.151194	0.00706
Pop_15	NBS_P6	Binary trait	gcta	808	1	0	Yes	Litter traits	Reproduction_Traits
Pop_23	NBS_P6	Binary trait	gcta	1259	0	0	Yes	Litter traits	Reproduction_Traits
Pop_3	NBS_P6	Binary trait	gcta	2128	12	0	Yes	Litter traits	Reproduction_Traits
Pop_52	NBS_P6	Binary trait	gcta	1063	0	0	Yes	Litter traits	Reproduction_Traits
Pop_57	NBS_P6	Binary trait	gcta	1171	1	0	Yes	Litter traits	Reproduction_Traits
Pop_56	NBS_P6	Binary trait	gcta	560	0	0	Yes	Litter traits	Reproduction_Traits
Pop_22	NBS_P6	Binary trait	gcta	554	0	0	Yes	Litter traits	Reproduction_Traits
Pop_1	NBS_P6	Binary trait	gcta	593	1	0	Yes	Litter traits	Reproduction_Traits	0.21095	0.011
Pop_15	NBW	Binary trait	gcta	808	1	0	Yes	Litter traits	Reproduction_Traits
Pop_15	NBW	Binary trait	gcta	808	1	0	Yes	Litter traits	Reproduction_Traits
Pop_21	NBW	Binary trait	gcta	1087	5	0	Yes	Litter traits	Reproduction_Traits
Pop_22	NBW	Binary trait	gcta	554	12	0	Yes	Litter traits	Reproduction_Traits
Pop_58	NBW	Binary trait	gcta	466	0	0	Yes	Litter traits	Reproduction_Traits
Pop_58	NBW	Binary trait	gcta	466	0	0	Yes	Litter traits	Reproduction_Traits
Pop_15	NBW	Binary trait	gcta	808	0	0	Yes	Litter traits	Reproduction_Traits
Pop_15	NBW	Binary trait	gcta	808	0	0	Yes	Litter traits	Reproduction_Traits
Pop_23	NBW	Binary trait	gcta	1259	38	0	Yes	Litter traits	Reproduction_Traits
Pop_23	NBW	Binary trait	gcta	1259	250	0	Yes	Litter traits	Reproduction_Traits
Pop_22	NBW	Binary trait	gcta	554	2	0	Yes	Litter traits	Reproduction_Traits
Pop_22	NBW	Binary trait	gcta	554	76	1	Yes	Litter traits	Reproduction_Traits
Pop_58	NBW	Binary trait	gcta	466	41	0	Yes	Litter traits	Reproduction_Traits
Pop_23	NBW	Binary trait	gcta	1259	8	0	Yes	Litter traits	Reproduction_Traits
Pop_3	NBW	Binary trait	gcta	2128	22	0	Yes	Litter traits	Reproduction_Traits
Pop_23	NBW	Binary trait	gcta	1259	0	0	Yes	Litter traits	Reproduction_Traits
Pop_23	NBW	Binary trait	gcta	1259	0	0	Yes	Litter traits	Reproduction_Traits
Pop_23	NBW	Binary trait	gcta	1259	1	0	Yes	Litter traits	Reproduction_Traits	0.161371	0.0424
Pop_3	NBW	Binary trait	gcta	2128	9	0	Yes	Litter traits	Reproduction_Traits	0.123219	0.029
Pop_22	NBW	Binary trait	gcta	554	0	0	Yes	Litter traits	Reproduction_Traits	0.462374	0.0283
Pop_22	NBW	Binary trait	gcta	554	0	0	Yes	Litter traits	Reproduction_Traits	0.462374	0.0283
Pop_22	NBW	Binary trait	gcta	554	3	0	Yes	Litter traits	Reproduction_Traits	0.264563	0.0175
Pop_21	NBW	Binary trait	gcta	1087	0	0	Yes	Litter traits	Reproduction_Traits	0.999999	0.0143
Pop_21	NBW	Binary trait	gcta	1087	0	0	Yes	Litter traits	Reproduction_Traits	0.999999	0.0143
Pop_10	NBW_DRP	Multiple time points trait	mmap	3512	1250	265	Yes	Litter traits	Reproduction_Traits
Pop_11	NBW_DRP	Multiple time points trait	mmap	9246	6384	921	Yes	Litter traits	Reproduction_Traits
Pop_15	NBW_DRP	Multiple time points trait	mmap	808	521	1	Yes	Litter traits	Reproduction_Traits
Pop_21	NBW_DRP	Multiple time points trait	mmap	1087	9648	3091	Yes	Litter traits	Reproduction_Traits
Pop_22	NBW_DRP	Multiple time points trait	mmap	554	224	0	Yes	Litter traits	Reproduction_Traits
Pop_23	NBW_DRP	Multiple time points trait	mmap	1259	535	0	Yes	Litter traits	Reproduction_Traits
Pop_29	NBW_DRP	Multiple time points trait	mmap	2480	668	137	Yes	Litter traits	Reproduction_Traits
Pop_3	NBW_DRP	Multiple time points trait	mmap	865	5868	2174	Yes	Litter traits	Reproduction_Traits
Pop_46	NBW_DRP	Multiple time points trait	mmap	181	2438	6	Yes	Litter traits	Reproduction_Traits
Pop_47	NBW_DRP	Multiple time points trait	mmap	226	875	60	Yes	Litter traits	Reproduction_Traits
Pop_48	NBW_DRP	Multiple time points trait	mmap	1211	1376	717	Yes	Litter traits	Reproduction_Traits
Pop_49	NBW_DRP	Multiple time points trait	mmap	1041	1219	61	Yes	Litter traits	Reproduction_Traits
Pop_52	NBW_DRP	Multiple time points trait	mmap	1063	657	27	Yes	Litter traits	Reproduction_Traits
Pop_53	NBW_DRP	Multiple time points trait	mmap	589	1883	457	Yes	Litter traits	Reproduction_Traits
Pop_54	NBW_DRP	Multiple time points trait	mmap	545	128	114	Yes	Litter traits	Reproduction_Traits
Pop_58	NBW_DRP	Multiple time points trait	mmap	466	220	0	Yes	Litter traits	Reproduction_Traits
Pop_9	NBW_DRP	Multiple time points trait	mmap	2846	5706	1660	Yes	Litter traits	Reproduction_Traits
Pop_6	NEUT	Continuous trait	gcta	327	0	0	Yes	Immune_capacity	Health_Traits
Pop_6	NEUT	Continuous trait	gcta	327	241	0	Yes	Immune_capacity	Health_Traits	0.29813	0.0118
Pop_8	NEUT	Continuous trait	gcta	420	101	1	Yes	Immune_capacity	Health_Traits	0.198113	0.00762
Pop_7	NEUT	Continuous trait	gcta	138	19	0	Yes	Immune_capacity	Health_Traits	0.681245	0.000507
Pop_7	NEUT	Continuous trait	gcta	138	129	0	Yes	Immune_capacity	Health_Traits	0.702747	0.0001
Pop_8	NEUT	Continuous trait	gcta	420	2341	0	Yes	Immune_capacity	Health_Traits	0.542978	4.25e-13
Pop_51	NEUT	Continuous trait	gcta	432	622	0	Yes	Immune_capacity	Health_Traits
Pop_51	NEUTLYMR	Continuous trait	gcta	432	113	0	Yes	Immune_capacity	Health_Traits
Pop_6	NEUTP	Continuous trait	gcta	327	0	0	Yes	Immune_capacity	Health_Traits	0.252098	0.0205
Pop_6	NEUTP	Continuous trait	gcta	327	0	0	Yes	Immune_capacity	Health_Traits	0.252098	0.0205
Pop_8	NEUTP	Continuous trait	gcta	420	82	4	Yes	Immune_capacity	Health_Traits	0.25011	0.000213
Pop_7	NEUTP	Continuous trait	gcta	138	379	0	Yes	Immune_capacity	Health_Traits	0.858115	9.2e-06
Pop_7	NEUTP	Continuous trait	gcta	138	204	0	Yes	Immune_capacity	Health_Traits	0.783175	2.99e-06
Pop_8	NEUTP	Continuous trait	gcta	420	574	0	Yes	Immune_capacity	Health_Traits	0.505486	1.01e-11
Pop_51	NO	Continuous trait	gcta	432	6	0	Yes	Blood parameters	Health_Traits	0.270758	2.92e-05
Pop_18	NWEAN_D21	Continuous trait	gcta	1083	1026	0	Yes	Litter traits	Reproduction_Traits
Pop_18	NWEAN_D21	Continuous trait	gcta	1083	176	0	Yes	Litter traits	Reproduction_Traits
Pop_18	NWEAN_D21	Continuous trait	gcta	1083	0	0	Yes	Litter traits	Reproduction_Traits
Pop_18	NWEAN_D21	Continuous trait	gcta	1083	0	0	Yes	Litter traits	Reproduction_Traits
Pop_18	NWEAN_D21	Continuous trait	gcta	1083	55	0	Yes	Litter traits	Reproduction_Traits
Pop_18	NWEAN_D21	Continuous trait	gcta	1083	64	0	Yes	Litter traits	Reproduction_Traits
Pop_18	NWEAN_D21_DRP	Multiple time points trait	mmap	1083	224	120	Yes	Litter traits	Reproduction_Traits
Pop_10	NWEAN_DRP	Multiple time points trait	mmap	3512	304	19	Yes	Litter traits	Reproduction_Traits
Pop_11	NWEAN_DRP	Multiple time points trait	mmap	9246	85	0	Yes	Litter traits	Reproduction_Traits
Pop_15	NWEAN_DRP	Multiple time points trait	mmap	808	160	0	Yes	Litter traits	Reproduction_Traits
Pop_18	NWEAN_DRP	Multiple time points trait	mmap	1083	106	2	Yes	Litter traits	Reproduction_Traits
Pop_21	NWEAN_DRP	Multiple time points trait	mmap	1087	30830	9810	Yes	Litter traits	Reproduction_Traits
Pop_22	NWEAN_DRP	Multiple time points trait	mmap	554	3083	675	Yes	Litter traits	Reproduction_Traits
Pop_23	NWEAN_DRP	Multiple time points trait	mmap	1259	10675	4952	Yes	Litter traits	Reproduction_Traits
Pop_3	NWEAN_DRP	Multiple time points trait	mmap	865	529	165	Yes	Litter traits	Reproduction_Traits
Pop_46	NWEAN_DRP	Multiple time points trait	mmap	181	4111	964	Yes	Litter traits	Reproduction_Traits
Pop_48	NWEAN_DRP	Multiple time points trait	mmap	1211	712	7	Yes	Litter traits	Reproduction_Traits
Pop_49	NWEAN_DRP	Multiple time points trait	mmap	1041	5865	948	Yes	Litter traits	Reproduction_Traits
Pop_52	NWEAN_DRP	Multiple time points trait	mmap	1063	41	0	Yes	Litter traits	Reproduction_Traits
Pop_53	NWEAN_DRP	Multiple time points trait	mmap	589	307	75	Yes	Litter traits	Reproduction_Traits
Pop_57	NWEAN_DRP	Multiple time points trait	mmap	1171	14	0	Yes	Litter traits	Reproduction_Traits
Pop_59	NWEAN_DRP	Multiple time points trait	mmap	116	51	0	Yes	Litter traits	Reproduction_Traits
Pop_9	NWEAN_DRP	Multiple time points trait	mmap	2846	1696	1198	Yes	Litter traits	Reproduction_Traits
Pop_18	NWEAN_EBV	Continuous trait	gcta	1083	1425	12	No	Litter traits	Reproduction_Traits
Pop_45	NWEAN_P1	Continuous trait	gcta	211	462	66	Yes	Litter traits	Reproduction_Traits
Pop_53	NWEAN_P1	Continuous trait	gcta	589	2251	5	Yes	Litter traits	Reproduction_Traits
Pop_23	NWEAN_P1	Continuous trait	gcta	1259	25	0	Yes	Litter traits	Reproduction_Traits
Pop_21	NWEAN_P1	Continuous trait	gcta	1087	846	61	Yes	Litter traits	Reproduction_Traits
Pop_55	NWEAN_P1	Continuous trait	gcta	160	29	0	Yes	Litter traits	Reproduction_Traits
Pop_15	NWEAN_P1	Continuous trait	gcta	808	183	0	Yes	Litter traits	Reproduction_Traits
Pop_52	NWEAN_P1	Continuous trait	gcta	1063	295	2	Yes	Litter traits	Reproduction_Traits
Pop_3	NWEAN_P1	Continuous trait	gcta	2128	604	4	Yes	Litter traits	Reproduction_Traits
Pop_22	NWEAN_P1	Continuous trait	gcta	554	399	4	Yes	Litter traits	Reproduction_Traits
Pop_56	NWEAN_P1	Continuous trait	gcta	560	2098	0	Yes	Litter traits	Reproduction_Traits
Pop_18	NWEAN_P1	Continuous trait	gcta	1083	0	0	Yes	Litter traits	Reproduction_Traits	0.131873	0.00194
Pop_57	NWEAN_P1	Continuous trait	gcta	1171	49	0	Yes	Litter traits	Reproduction_Traits	0.126828	1.98e-05
Pop_46	NWEAN_P1	Continuous trait	gcta	493	194	2	Yes	Litter traits	Reproduction_Traits
Pop_47	NWEAN_P1	Continuous trait	gcta	911	79	1	Yes	Litter traits	Reproduction_Traits
Pop_48	NWEAN_P1	Continuous trait	gcta	3238	24	0	Yes	Litter traits	Reproduction_Traits
Pop_48	NWEAN_P1	Continuous trait	gcta	3048	1	1	Yes	Litter traits	Reproduction_Traits
Pop_15	NWEAN_P2	Continuous trait	gcta	808	1	0	Yes	Litter traits	Reproduction_Traits
Pop_52	NWEAN_P2	Continuous trait	gcta	1063	4	0	Yes	Litter traits	Reproduction_Traits
Pop_56	NWEAN_P2	Continuous trait	gcta	560	18	0	Yes	Litter traits	Reproduction_Traits
Pop_55	NWEAN_P2	Continuous trait	gcta	160	1022	170	Yes	Litter traits	Reproduction_Traits
Pop_3	NWEAN_P2	Continuous trait	gcta	2128	70	0	Yes	Litter traits	Reproduction_Traits
Pop_23	NWEAN_P2	Continuous trait	gcta	1259	15	0	Yes	Litter traits	Reproduction_Traits
Pop_22	NWEAN_P2	Continuous trait	gcta	554	796	64	Yes	Litter traits	Reproduction_Traits
Pop_21	NWEAN_P2	Continuous trait	gcta	1087	2394	16	Yes	Litter traits	Reproduction_Traits
Pop_53	NWEAN_P2	Continuous trait	gcta	589	1930	555	Yes	Litter traits	Reproduction_Traits	0.318428	0.00682
Pop_57	NWEAN_P2	Continuous trait	gcta	1171	115	0	Yes	Litter traits	Reproduction_Traits	0.138485	0.000556
Pop_18	NWEAN_P2	Continuous trait	gcta	1083	2	0	Yes	Litter traits	Reproduction_Traits	0.191892	4.13e-05
Pop_46	NWEAN_P2	Continuous trait	gcta	493	102	0	Yes	Litter traits	Reproduction_Traits
Pop_47	NWEAN_P2	Continuous trait	gcta	911	1137	23	Yes	Litter traits	Reproduction_Traits
Pop_48	NWEAN_P2	Continuous trait	gcta	3238	2011	449	Yes	Litter traits	Reproduction_Traits
Pop_48	NWEAN_P2	Continuous trait	gcta	3048	782	33	Yes	Litter traits	Reproduction_Traits
Pop_15	NWEAN_P3	Continuous trait	gcta	808	0	0	Yes	Litter traits	Reproduction_Traits
Pop_23	NWEAN_P3	Continuous trait	gcta	1259	10	0	Yes	Litter traits	Reproduction_Traits
Pop_55	NWEAN_P3	Continuous trait	gcta	160	44	0	Yes	Litter traits	Reproduction_Traits
Pop_22	NWEAN_P3	Continuous trait	gcta	554	1760	1301	Yes	Litter traits	Reproduction_Traits
Pop_21	NWEAN_P3	Continuous trait	gcta	1087	22103	12552	Yes	Litter traits	Reproduction_Traits
Pop_53	NWEAN_P3	Continuous trait	gcta	589	362	0	Yes	Litter traits	Reproduction_Traits
Pop_56	NWEAN_P3	Continuous trait	gcta	560	5	0	Yes	Litter traits	Reproduction_Traits
Pop_52	NWEAN_P3	Continuous trait	gcta	1063	47	0	Yes	Litter traits	Reproduction_Traits
Pop_57	NWEAN_P3	Continuous trait	gcta	1171	0	0	Yes	Litter traits	Reproduction_Traits
Pop_3	NWEAN_P3	Continuous trait	gcta	2128	106	0	Yes	Litter traits	Reproduction_Traits	0.079242	0.0227
Pop_18	NWEAN_P3	Continuous trait	gcta	1083	697	0	Yes	Litter traits	Reproduction_Traits	0.134043	0.0102
Pop_46	NWEAN_P3	Continuous trait	gcta	493	2	0	Yes	Litter traits	Reproduction_Traits
Pop_47	NWEAN_P3	Continuous trait	gcta	911	2117	0	Yes	Litter traits	Reproduction_Traits
Pop_48	NWEAN_P3	Continuous trait	gcta	3238	24	0	Yes	Litter traits	Reproduction_Traits
Pop_48	NWEAN_P3	Continuous trait	gcta	3048	697	0	Yes	Litter traits	Reproduction_Traits
Pop_15	NWEAN_P4	Continuous trait	gcta	808	560	0	Yes	Litter traits	Reproduction_Traits
Pop_23	NWEAN_P4	Continuous trait	gcta	1259	7907	539	Yes	Litter traits	Reproduction_Traits
Pop_55	NWEAN_P4	Continuous trait	gcta	160	1	0	Yes	Litter traits	Reproduction_Traits
Pop_22	NWEAN_P4	Continuous trait	gcta	554	296	0	Yes	Litter traits	Reproduction_Traits
Pop_56	NWEAN_P4	Continuous trait	gcta	560	454	1	Yes	Litter traits	Reproduction_Traits
Pop_52	NWEAN_P4	Continuous trait	gcta	1063	7750	1	Yes	Litter traits	Reproduction_Traits
Pop_3	NWEAN_P4	Continuous trait	gcta	2128	103	0	Yes	Litter traits	Reproduction_Traits
Pop_57	NWEAN_P4	Continuous trait	gcta	1171	20	0	Yes	Litter traits	Reproduction_Traits
Pop_18	NWEAN_P4	Continuous trait	gcta	1083	0	0	Yes	Litter traits	Reproduction_Traits	0.214183	0.00129
Pop_46	NWEAN_P4	Continuous trait	gcta	493	2460	3	Yes	Litter traits	Reproduction_Traits
Pop_47	NWEAN_P4	Continuous trait	gcta	911	570	22	Yes	Litter traits	Reproduction_Traits
Pop_48	NWEAN_P4	Continuous trait	gcta	3238	3	0	Yes	Litter traits	Reproduction_Traits
Pop_48	NWEAN_P4	Continuous trait	gcta	3048	2479	34	Yes	Litter traits	Reproduction_Traits
Pop_15	NWEAN_P5	Continuous trait	gcta	808	285	0	Yes	Litter traits	Reproduction_Traits
Pop_22	NWEAN_P5	Continuous trait	gcta	554	5672	364	Yes	Litter traits	Reproduction_Traits
Pop_3	NWEAN_P5	Continuous trait	gcta	2128	16	0	Yes	Litter traits	Reproduction_Traits
Pop_53	NWEAN_P5	Continuous trait	gcta	589	2154	15	Yes	Litter traits	Reproduction_Traits
Pop_57	NWEAN_P5	Continuous trait	gcta	1171	75	0	Yes	Litter traits	Reproduction_Traits
Pop_52	NWEAN_P5	Continuous trait	gcta	1063	682	1	Yes	Litter traits	Reproduction_Traits
Pop_23	NWEAN_P5	Continuous trait	gcta	1259	3919	259	Yes	Litter traits	Reproduction_Traits
Pop_56	NWEAN_P5	Continuous trait	gcta	560	3020	0	Yes	Litter traits	Reproduction_Traits	0.222768	0.0341
Pop_18	NWEAN_P5	Continuous trait	gcta	1083	2	0	Yes	Litter traits	Reproduction_Traits	0.211255	0.00775
Pop_46	NWEAN_P5	Continuous trait	gcta	493	206	0	Yes	Litter traits	Reproduction_Traits
Pop_47	NWEAN_P5	Continuous trait	gcta	911	693	3	Yes	Litter traits	Reproduction_Traits
Pop_48	NWEAN_P5	Continuous trait	gcta	3238	127	0	Yes	Litter traits	Reproduction_Traits
Pop_48	NWEAN_P5	Continuous trait	gcta	3048	442	0	Yes	Litter traits	Reproduction_Traits
Pop_15	NWEAN_P6	Continuous trait	gcta	808	57	2	Yes	Litter traits	Reproduction_Traits
Pop_23	NWEAN_P6	Continuous trait	gcta	1259	2209	662	Yes	Litter traits	Reproduction_Traits
Pop_56	NWEAN_P6	Continuous trait	gcta	560	139	0	Yes	Litter traits	Reproduction_Traits
Pop_57	NWEAN_P6	Continuous trait	gcta	1171	70	0	Yes	Litter traits	Reproduction_Traits
Pop_52	NWEAN_P6	Continuous trait	gcta	1063	285	1	Yes	Litter traits	Reproduction_Traits
Pop_18	NWEAN_P6	Continuous trait	gcta	1083	0	0	Yes	Litter traits	Reproduction_Traits
Pop_3	NWEAN_P6	Continuous trait	gcta	2128	155	0	Yes	Litter traits	Reproduction_Traits
Pop_47	NWEAN_P6	Continuous trait	gcta	911	296	0	Yes	Litter traits	Reproduction_Traits
Pop_48	NWEAN_P6	Continuous trait	gcta	3238	7	0	Yes	Litter traits	Reproduction_Traits
Pop_48	NWEAN_P6	Continuous trait	gcta	3048	1016	0	Yes	Litter traits	Reproduction_Traits
Pop_12	OBI	Continuous trait	gcta	225	202	0	Yes	Fatness	Meat_and_Carcass_Traits
Pop_13	OBI	Continuous trait	gcta	229	102	0	Yes	Fatness	Meat_and_Carcass_Traits
Pop_13	OBI	Continuous trait	gcta	229	149	0	Yes	Fatness	Meat_and_Carcass_Traits
Pop_12	OBI	Continuous trait	gcta	225	1680	24	Yes	Fatness	Meat_and_Carcass_Traits	0.380127	0.000273
Pop_6	PCT	Continuous trait	gcta	327	0	0	Yes	Blood parameters	Health_Traits
Pop_6	PCT	Continuous trait	gcta	327	3	0	Yes	Blood parameters	Health_Traits	0.256524	0.0424
Pop_7	PCT	Continuous trait	gcta	138	111	0	Yes	Blood parameters	Health_Traits	0.57125	0.00413
Pop_7	PCT	Continuous trait	gcta	138	22	0	Yes	Blood parameters	Health_Traits	0.745641	0.00127
Pop_8	PCT	Continuous trait	gcta	420	693	0	Yes	Blood parameters	Health_Traits	0.303968	0.000106
Pop_8	PCT	Continuous trait	gcta	420	3	0	Yes	Blood parameters	Health_Traits	0.40253	2.76e-08
Pop_50	pH	Continuous trait	gcta	140	59	2	Yes	pH	Meat_and_Carcass_Traits
Pop_50	pH	Continuous trait	gcta	140	179	0	Yes	pH	Meat_and_Carcass_Traits	0.324567	0.0193
Pop_51	PHAGOP	Continuous trait	gcta	432	2	0	Yes	Immune_capacity	Health_Traits	0.277862	1.46e-06
Pop_51	PHAGOP	Continuous trait	gcta	432	2109	5	Yes	Immune_capacity	Health_Traits	0.425451	3.43e-10
Pop_12	PHOS	Continuous trait	gcta	225	370	0	Yes	Blood parameters	Health_Traits	0.400039	0.000191
Pop_13	PHOS	Continuous trait	gcta	229	1195	7	Yes	Blood parameters	Health_Traits	0.684833	2.49e-08
Pop_12	PHOS_HDL	Continuous trait	gcta	225	484	1	Yes	Blood parameters	Health_Traits	0.273687	0.00683
Pop_13	PHOS_HDL	Continuous trait	gcta	229	1050	113	Yes	Blood parameters	Health_Traits	0.678556	4.13e-08
Pop_6	PLDWID	Continuous trait	gcta	327	2421	0	Yes	Blood parameters	Health_Traits	0.526559	6.57e-05
Pop_6	PLDWID	Continuous trait	gcta	327	2016	0	Yes	Blood parameters	Health_Traits	0.397881	8.59e-06
Pop_8	PLDWID	Continuous trait	gcta	420	275	1	Yes	Blood parameters	Health_Traits	0.392371	1.03e-09
Pop_7	PLDWID	Continuous trait	gcta	138	779	5	Yes	Blood parameters	Health_Traits	0.974632	4.52e-10
Pop_7	PLDWID	Continuous trait	gcta	138	1410	3	Yes	Blood parameters	Health_Traits	0.999999	8.23e-12
Pop_8	PLDWID	Continuous trait	gcta	420	100	0	Yes	Blood parameters	Health_Traits	0.549192	1.66e-12
Pop_6	PLTCT	Continuous trait	gcta	327	3139	0	Yes	Blood parameters	Health_Traits
Pop_6	PLTCT	Continuous trait	gcta	327	1	0	Yes	Blood parameters	Health_Traits	0.243716	0.0381
Pop_7	PLTCT	Continuous trait	gcta	138	4	0	Yes	Blood parameters	Health_Traits	0.404151	0.0156
Pop_7	PLTCT	Continuous trait	gcta	138	227	0	Yes	Blood parameters	Health_Traits	0.859652	7.24e-06
Pop_8	PLTCT	Continuous trait	gcta	420	281	0	Yes	Blood parameters	Health_Traits	0.385281	2.64e-07
Pop_8	PLTCT	Continuous trait	gcta	420	598	0	Yes	Blood parameters	Health_Traits	0.465597	2.06e-08
Pop_51	PLTCT	Continuous trait	gcta	432	157	0	Yes	Blood parameters	Health_Traits
Pop_14	PUFA	Continuous trait	gcta	368	0	0	Yes	Fatty_acid_content	Meat_and_Carcass_Traits
Pop_14	PUFA	Continuous trait	gcta	368	2	0	Yes	Fatty_acid_content	Meat_and_Carcass_Traits
Pop_7	RBC	Continuous trait	gcta	138	7	0	Yes	Blood parameters	Health_Traits
Pop_6	RBC	Continuous trait	gcta	327	0	0	Yes	Blood parameters	Health_Traits
Pop_6	RBC	Continuous trait	gcta	327	1	0	Yes	Blood parameters	Health_Traits	0.37403	0.00136
Pop_7	RBC	Continuous trait	gcta	138	908	3	Yes	Blood parameters	Health_Traits	0.967744	1.87e-11
Pop_8	RBC	Continuous trait	gcta	420	607	21	Yes	Blood parameters	Health_Traits	0.540446	3.4e-12
Pop_8	RBC	Continuous trait	gcta	420	935	37	Yes	Blood parameters	Health_Traits	0.648813	0
Pop_51	RBC	Continuous trait	gcta	432	368	0	Yes	Blood parameters	Health_Traits
Pop_6	RCDW	Continuous trait	gcta	327	0	0	Yes	Blood parameters	Health_Traits
Pop_6	RCDW	Continuous trait	gcta	327	0	0	Yes	Blood parameters	Health_Traits
Pop_7	RCDW	Continuous trait	gcta	138	1445	290	Yes	Blood parameters	Health_Traits	0.999999	8.66e-15
Pop_8	RCDW	Continuous trait	gcta	420	2758	2	Yes	Blood parameters	Health_Traits	0.594516	2.61e-15
Pop_42	RFI	Continuous trait	gcta	240	304	0	Yes	Feed_intake	Production_Traits	0.401671	0.000375
Pop_21	SECOL_DRP	Multiple time points trait	mmap	1087	826	39	Yes	Reproductive Traits	Reproduction_Traits
Pop_22	SECOL_DRP	Multiple time points trait	mmap	554	16172	8915	Yes	Reproductive Traits	Reproduction_Traits
Pop_23	SECOL_DRP	Multiple time points trait	mmap	1259	2803	873	Yes	Reproductive Traits	Reproduction_Traits
Pop_52	SECOL_DRP	Multiple time points trait	mmap	1063	8188	4329	Yes	Reproductive Traits	Reproduction_Traits
Pop_53	SECOL_DRP	Multiple time points trait	mmap	589	305	7	Yes	Reproductive Traits	Reproduction_Traits
Pop_17	SEMVOL_DRP	Multiple time points trait	mmap	1336	54	0	Yes	Reproductive Traits	Reproduction_Traits
Pop_20	SEMVOL_DRP	Multiple time points trait	mmap	2128	2192	2	Yes	Reproductive Traits	Reproduction_Traits
Pop_21	SEMVOL_DRP	Multiple time points trait	mmap	1087	127	0	Yes	Reproductive Traits	Reproduction_Traits
Pop_22	SEMVOL_DRP	Multiple time points trait	mmap	554	585	9	Yes	Reproductive Traits	Reproduction_Traits
Pop_23	SEMVOL_DRP	Multiple time points trait	mmap	1259	4785	484	Yes	Reproductive Traits	Reproduction_Traits
Pop_24	SEMVOL_DRP	Multiple time points trait	mmap	361	215	0	Yes	Reproductive Traits	Reproduction_Traits
Pop_25	SEMVOL_DRP	Multiple time points trait	mmap	257	221	0	Yes	Reproductive Traits	Reproduction_Traits
Pop_26	SEMVOL_DRP	Multiple time points trait	mmap	232	14	0	Yes	Reproductive Traits	Reproduction_Traits
Pop_52	SEMVOL_DRP	Multiple time points trait	mmap	1063	9347	2353	Yes	Reproductive Traits	Reproduction_Traits
Pop_53	SEMVOL_DRP	Multiple time points trait	mmap	589	2330	92	Yes	Reproductive Traits	Reproduction_Traits
Pop_21	SEODO_DRP	Multiple time points trait	mmap	1087	810	51	Yes	Reproductive Traits	Reproduction_Traits
Pop_22	SEODO_DRP	Multiple time points trait	mmap	554	16119	7711	Yes	Reproductive Traits	Reproduction_Traits
Pop_23	SEODO_DRP	Multiple time points trait	mmap	1259	2656	820	Yes	Reproductive Traits	Reproduction_Traits
Pop_52	SEODO_DRP	Multiple time points trait	mmap	1063	5237	1836	Yes	Reproductive Traits	Reproduction_Traits
Pop_53	SEODO_DRP	Multiple time points trait	mmap	589	149	2	Yes	Reproductive Traits	Reproduction_Traits
Pop_21	SEPH_DRP	Multiple time points trait	mmap	1087	1723	187	Yes	Reproductive Traits	Reproduction_Traits
Pop_22	SEPH_DRP	Multiple time points trait	mmap	554	7047	4333	Yes	Reproductive Traits	Reproduction_Traits
Pop_23	SEPH_DRP	Multiple time points trait	mmap	1259	466	0	Yes	Reproductive Traits	Reproduction_Traits
Pop_21	SESS_DRP	Multiple time points trait	mmap	1087	9482	2772	Yes	Reproductive Traits	Reproduction_Traits
Pop_22	SESS_DRP	Multiple time points trait	mmap	554	4629	1503	Yes	Reproductive Traits	Reproduction_Traits
Pop_23	SESS_DRP	Multiple time points trait	mmap	1259	1186	158	Yes	Reproductive Traits	Reproduction_Traits
Pop_52	SESS_DRP	Multiple time points trait	mmap	1063	5568	1882	Yes	Reproductive Traits	Reproduction_Traits
Pop_53	SESS_DRP	Multiple time points trait	mmap	589	157	2	Yes	Reproductive Traits	Reproduction_Traits
Pop_14	SFA	Continuous trait	gcta	368	0	0	Yes	Fatty_acid_content	Meat_and_Carcass_Traits
Pop_14	SFA	Continuous trait	gcta	368	131	0	Yes	Fatty_acid_content	Meat_and_Carcass_Traits	0.299561	0.0206
Pop_50	SHEAR	Continuous trait	gcta	140	0	0	Yes	Texture	Meat_and_Carcass_Traits
Pop_17	SPABR_DRP	Multiple time points trait	mmap	1336	58	0	Yes	Reproductive Traits	Reproduction_Traits
Pop_20	SPABR_DRP	Multiple time points trait	mmap	2128	310	1	Yes	Reproductive Traits	Reproduction_Traits
Pop_21	SPABR_DRP	Multiple time points trait	mmap	1087	138	0	Yes	Reproductive Traits	Reproduction_Traits
Pop_22	SPABR_DRP	Multiple time points trait	mmap	554	2036	401	Yes	Reproductive Traits	Reproduction_Traits
Pop_23	SPABR_DRP	Multiple time points trait	mmap	1259	22757	9438	Yes	Reproductive Traits	Reproduction_Traits
Pop_24	SPABR_DRP	Multiple time points trait	mmap	361	109	0	Yes	Reproductive Traits	Reproduction_Traits
Pop_25	SPABR_DRP	Multiple time points trait	mmap	257	427	205	Yes	Reproductive Traits	Reproduction_Traits
Pop_26	SPABR_DRP	Multiple time points trait	mmap	232	2188	23	Yes	Reproductive Traits	Reproduction_Traits
Pop_52	SPABR_DRP	Multiple time points trait	mmap	1063	537	7	Yes	Reproductive Traits	Reproduction_Traits
Pop_53	SPABR_DRP	Multiple time points trait	mmap	589	323	20	Yes	Reproductive Traits	Reproduction_Traits
Pop_17	SPCON_DRP	Multiple time points trait	mmap	1336	41	0	Yes	Reproductive Traits	Reproduction_Traits
Pop_20	SPCON_DRP	Multiple time points trait	mmap	2128	47	0	Yes	Reproductive Traits	Reproduction_Traits
Pop_21	SPCON_DRP	Multiple time points trait	mmap	1087	636	1	Yes	Reproductive Traits	Reproduction_Traits
Pop_22	SPCON_DRP	Multiple time points trait	mmap	554	922	74	Yes	Reproductive Traits	Reproduction_Traits
Pop_23	SPCON_DRP	Multiple time points trait	mmap	1259	2223	380	Yes	Reproductive Traits	Reproduction_Traits
Pop_24	SPCON_DRP	Multiple time points trait	mmap	361	40	0	Yes	Reproductive Traits	Reproduction_Traits
Pop_25	SPCON_DRP	Multiple time points trait	mmap	257	243	0	Yes	Reproductive Traits	Reproduction_Traits
Pop_26	SPCON_DRP	Multiple time points trait	mmap	232	87	0	Yes	Reproductive Traits	Reproduction_Traits
Pop_52	SPCON_DRP	Multiple time points trait	mmap	1063	6126	819	Yes	Reproductive Traits	Reproduction_Traits
Pop_53	SPCON_DRP	Multiple time points trait	mmap	589	376	42	Yes	Reproductive Traits	Reproduction_Traits
Pop_17	SPCOUNT_DRP	Multiple time points trait	mmap	1336	37	0	Yes	Reproductive Traits	Reproduction_Traits
Pop_20	SPCOUNT_DRP	Multiple time points trait	mmap	2128	188	1	Yes	Reproductive Traits	Reproduction_Traits
Pop_21	SPCOUNT_DRP	Multiple time points trait	mmap	1087	124	0	Yes	Reproductive Traits	Reproduction_Traits
Pop_22	SPCOUNT_DRP	Multiple time points trait	mmap	554	3998	1269	Yes	Reproductive Traits	Reproduction_Traits
Pop_23	SPCOUNT_DRP	Multiple time points trait	mmap	1259	2905	123	Yes	Reproductive Traits	Reproduction_Traits
Pop_24	SPCOUNT_DRP	Multiple time points trait	mmap	361	46	0	Yes	Reproductive Traits	Reproduction_Traits
Pop_25	SPCOUNT_DRP	Multiple time points trait	mmap	257	274	2	Yes	Reproductive Traits	Reproduction_Traits
Pop_26	SPCOUNT_DRP	Multiple time points trait	mmap	232	72	4	Yes	Reproductive Traits	Reproduction_Traits
Pop_52	SPCOUNT_DRP	Multiple time points trait	mmap	1063	4756	2880	Yes	Reproductive Traits	Reproduction_Traits
Pop_53	SPCOUNT_DRP	Multiple time points trait	mmap	589	2027	1377	Yes	Reproductive Traits	Reproduction_Traits
Pop_17	SPMOT_DRP	Multiple time points trait	mmap	1336	1253	10	Yes	Reproductive Traits	Reproduction_Traits
Pop_20	SPMOT_DRP	Multiple time points trait	mmap	2128	331	9	Yes	Reproductive Traits	Reproduction_Traits
Pop_21	SPMOT_DRP	Multiple time points trait	mmap	1087	418	23	Yes	Reproductive Traits	Reproduction_Traits
Pop_22	SPMOT_DRP	Multiple time points trait	mmap	554	21523	8168	Yes	Reproductive Traits	Reproduction_Traits
Pop_23	SPMOT_DRP	Multiple time points trait	mmap	1259	931	1	Yes	Reproductive Traits	Reproduction_Traits
Pop_24	SPMOT_DRP	Multiple time points trait	mmap	361	675	22	Yes	Reproductive Traits	Reproduction_Traits
Pop_25	SPMOT_DRP	Multiple time points trait	mmap	257	1358	0	Yes	Reproductive Traits	Reproduction_Traits
Pop_26	SPMOT_DRP	Multiple time points trait	mmap	232	405	24	Yes	Reproductive Traits	Reproduction_Traits
Pop_52	SPMOT_DRP	Multiple time points trait	mmap	1063	3248	343	Yes	Reproductive Traits	Reproduction_Traits
Pop_53	SPMOT_DRP	Multiple time points trait	mmap	589	7999	205	Yes	Reproductive Traits	Reproduction_Traits
Pop_24	SPPMOT_DRP	Multiple time points trait	mmap	361	5126	2	Yes	Reproductive Traits	Reproduction_Traits
Pop_25	SPPMOT_DRP	Multiple time points trait	mmap	257	63	0	Yes	Reproductive Traits	Reproduction_Traits
Pop_26	SPPMOT_DRP	Multiple time points trait	mmap	232	34	0	Yes	Reproductive Traits	Reproduction_Traits
Pop_10	TLWT_BA_DRP	Multiple time points trait	mmap	3512	117	0	Yes	Litter traits	Reproduction_Traits
Pop_11	TLWT_BA_DRP	Multiple time points trait	mmap	9246	51	1	Yes	Litter traits	Reproduction_Traits
Pop_15	TLWT_BA_DRP	Multiple time points trait	mmap	808	664	4	Yes	Litter traits	Reproduction_Traits
Pop_18	TLWT_BA_DRP	Multiple time points trait	mmap	1083	1085	595	Yes	Litter traits	Reproduction_Traits
Pop_21	TLWT_BA_DRP	Multiple time points trait	mmap	1087	655	21	Yes	Litter traits	Reproduction_Traits
Pop_22	TLWT_BA_DRP	Multiple time points trait	mmap	554	154	0	Yes	Litter traits	Reproduction_Traits
Pop_23	TLWT_BA_DRP	Multiple time points trait	mmap	1259	275	0	Yes	Litter traits	Reproduction_Traits
Pop_28	TLWT_BA_DRP	Multiple time points trait	mmap	327	546	8	Yes	Litter traits	Reproduction_Traits
Pop_29	TLWT_BA_DRP	Multiple time points trait	mmap	2480	341	41	Yes	Litter traits	Reproduction_Traits
Pop_3	TLWT_BA_DRP	Multiple time points trait	mmap	865	254	5	Yes	Litter traits	Reproduction_Traits
Pop_46	TLWT_BA_DRP	Multiple time points trait	mmap	181	3484	402	Yes	Litter traits	Reproduction_Traits
Pop_47	TLWT_BA_DRP	Multiple time points trait	mmap	226	288	27	Yes	Litter traits	Reproduction_Traits
Pop_48	TLWT_BA_DRP	Multiple time points trait	mmap	1211	1930	50	Yes	Litter traits	Reproduction_Traits
Pop_49	TLWT_BA_DRP	Multiple time points trait	mmap	1041	271	1	Yes	Litter traits	Reproduction_Traits
Pop_52	TLWT_BA_DRP	Multiple time points trait	mmap	1063	33	0	Yes	Litter traits	Reproduction_Traits
Pop_53	TLWT_BA_DRP	Multiple time points trait	mmap	589	62	0	Yes	Litter traits	Reproduction_Traits
Pop_54	TLWT_BA_DRP	Multiple time points trait	mmap	545	104	0	Yes	Litter traits	Reproduction_Traits
Pop_56	TLWT_BA_DRP	Multiple time points trait	mmap	560	11	0	Yes	Litter traits	Reproduction_Traits
Pop_57	TLWT_BA_DRP	Multiple time points trait	mmap	1171	195	0	Yes	Litter traits	Reproduction_Traits
Pop_58	TLWT_BA_DRP	Multiple time points trait	mmap	466	261	0	Yes	Litter traits	Reproduction_Traits
Pop_59	TLWT_BA_DRP	Multiple time points trait	mmap	116	18	0	Yes	Litter traits	Reproduction_Traits
Pop_9	TLWT_BA_DRP	Multiple time points trait	mmap	2846	809	3	Yes	Litter traits	Reproduction_Traits
Pop_18	TLWT_BA_EBV	Continuous trait	gcta	1083	255	0	No	Litter traits	Reproduction_Traits
Pop_54	TLWT_BA_P1	Continuous trait	gcta	545	588	0	Yes	Litter traits	Reproduction_Traits
Pop_55	TLWT_BA_P1	Continuous trait	gcta	160	114	0	Yes	Litter traits	Reproduction_Traits
Pop_45	TLWT_BA_P1	Continuous trait	gcta	211	152	0	Yes	Litter traits	Reproduction_Traits
Pop_28	TLWT_BA_P1	Continuous trait	gcta	327	179	0	Yes	Litter traits	Reproduction_Traits
Pop_21	TLWT_BA_P1	Continuous trait	gcta	1087	118	0	Yes	Litter traits	Reproduction_Traits
Pop_23	TLWT_BA_P1	Continuous trait	gcta	1259	125	0	Yes	Litter traits	Reproduction_Traits	0.111563	0.0239
Pop_22	TLWT_BA_P1	Continuous trait	gcta	554	659	1	Yes	Litter traits	Reproduction_Traits	0.165298	0.0155
Pop_15	TLWT_BA_P1	Continuous trait	gcta	808	6	0	Yes	Litter traits	Reproduction_Traits	0.139152	0.00106
Pop_58	TLWT_BA_P1	Continuous trait	gcta	466	65	0	Yes	Litter traits	Reproduction_Traits	0.177999	0.000741
Pop_53	TLWT_BA_P1	Continuous trait	gcta	589	8	0	Yes	Litter traits	Reproduction_Traits	0.305274	0.000589
Pop_3	TLWT_BA_P1	Continuous trait	gcta	2128	138	0	Yes	Litter traits	Reproduction_Traits	0.219407	6.12e-06
Pop_52	TLWT_BA_P1	Continuous trait	gcta	1063	52	0	Yes	Litter traits	Reproduction_Traits	0.259529	9.43e-09
Pop_18	TLWT_BA_P1	Continuous trait	gcta	1083	932	16	Yes	Litter traits	Reproduction_Traits	0.332602	6.14e-11
Pop_56	TLWT_BA_P1	Continuous trait	gcta	560	231	0	Yes	Litter traits	Reproduction_Traits	0.489826	6.11e-16
Pop_57	TLWT_BA_P1	Continuous trait	gcta	1171	11	0	Yes	Litter traits	Reproduction_Traits	0.273769	0
Pop_46	TLWT_BA_P1	Continuous trait	gcta	493	2	0	Yes	Litter traits	Reproduction_Traits
Pop_47	TLWT_BA_P1	Continuous trait	gcta	911	247	0	Yes	Litter traits	Reproduction_Traits
Pop_48	TLWT_BA_P1	Continuous trait	gcta	3238	413	0	Yes	Litter traits	Reproduction_Traits
Pop_48	TLWT_BA_P1	Continuous trait	gcta	3048	39	0	Yes	Litter traits	Reproduction_Traits
Pop_55	TLWT_BA_P2	Continuous trait	gcta	160	222	0	Yes	Litter traits	Reproduction_Traits
Pop_21	TLWT_BA_P2	Continuous trait	gcta	1087	44	1	Yes	Litter traits	Reproduction_Traits
Pop_28	TLWT_BA_P2	Continuous trait	gcta	327	68	0	Yes	Litter traits	Reproduction_Traits
Pop_23	TLWT_BA_P2	Continuous trait	gcta	1259	18	12	Yes	Litter traits	Reproduction_Traits
Pop_22	TLWT_BA_P2	Continuous trait	gcta	554	6	0	Yes	Litter traits	Reproduction_Traits
Pop_53	TLWT_BA_P2	Continuous trait	gcta	589	7	0	Yes	Litter traits	Reproduction_Traits	0.188813	0.0349
Pop_15	TLWT_BA_P2	Continuous trait	gcta	808	459	0	Yes	Litter traits	Reproduction_Traits	0.179079	0.0158
Pop_58	TLWT_BA_P2	Continuous trait	gcta	466	1174	0	Yes	Litter traits	Reproduction_Traits	0.167636	0.0116
Pop_52	TLWT_BA_P2	Continuous trait	gcta	1063	686	0	Yes	Litter traits	Reproduction_Traits	0.190349	0.00846
Pop_3	TLWT_BA_P2	Continuous trait	gcta	2128	69	0	Yes	Litter traits	Reproduction_Traits	0.188103	1.55e-05
Pop_56	TLWT_BA_P2	Continuous trait	gcta	560	392	0	Yes	Litter traits	Reproduction_Traits	0.352334	1.34e-08
Pop_18	TLWT_BA_P2	Continuous trait	gcta	1083	14	0	Yes	Litter traits	Reproduction_Traits	0.266072	1.11e-08
Pop_57	TLWT_BA_P2	Continuous trait	gcta	1171	164	0	Yes	Litter traits	Reproduction_Traits	0.234587	8.37e-11
Pop_46	TLWT_BA_P2	Continuous trait	gcta	493	0	0	Yes	Litter traits	Reproduction_Traits
Pop_47	TLWT_BA_P2	Continuous trait	gcta	911	1	0	Yes	Litter traits	Reproduction_Traits
Pop_48	TLWT_BA_P2	Continuous trait	gcta	3238	8924	0	Yes	Litter traits	Reproduction_Traits
Pop_48	TLWT_BA_P2	Continuous trait	gcta	3048	3	0	Yes	Litter traits	Reproduction_Traits
Pop_21	TLWT_BA_P3	Continuous trait	gcta	1087	19296	1875	Yes	Litter traits	Reproduction_Traits
Pop_23	TLWT_BA_P3	Continuous trait	gcta	1259	623	184	Yes	Litter traits	Reproduction_Traits
Pop_15	TLWT_BA_P3	Continuous trait	gcta	808	237	21	Yes	Litter traits	Reproduction_Traits
Pop_55	TLWT_BA_P3	Continuous trait	gcta	160	932	1	Yes	Litter traits	Reproduction_Traits
Pop_58	TLWT_BA_P3	Continuous trait	gcta	466	78	0	Yes	Litter traits	Reproduction_Traits
Pop_53	TLWT_BA_P3	Continuous trait	gcta	589	140	0	Yes	Litter traits	Reproduction_Traits
Pop_22	TLWT_BA_P3	Continuous trait	gcta	554	1139	127	Yes	Litter traits	Reproduction_Traits	0.295657	0.046
Pop_28	TLWT_BA_P3	Continuous trait	gcta	327	186	0	Yes	Litter traits	Reproduction_Traits	0.248179	0.0183
Pop_52	TLWT_BA_P3	Continuous trait	gcta	1063	681	0	Yes	Litter traits	Reproduction_Traits	0.209299	0.000922
Pop_56	TLWT_BA_P3	Continuous trait	gcta	560	65	0	Yes	Litter traits	Reproduction_Traits	0.285487	0.000265
Pop_3	TLWT_BA_P3	Continuous trait	gcta	2128	10	0	Yes	Litter traits	Reproduction_Traits	0.312698	1.82e-06
Pop_18	TLWT_BA_P3	Continuous trait	gcta	1083	582	0	Yes	Litter traits	Reproduction_Traits	0.310074	3.3e-08
Pop_57	TLWT_BA_P3	Continuous trait	gcta	1171	0	0	Yes	Litter traits	Reproduction_Traits	0.262018	8.1e-09
Pop_46	TLWT_BA_P3	Continuous trait	gcta	493	55	0	Yes	Litter traits	Reproduction_Traits
Pop_47	TLWT_BA_P3	Continuous trait	gcta	911	800	0	Yes	Litter traits	Reproduction_Traits
Pop_48	TLWT_BA_P3	Continuous trait	gcta	3238	387	0	Yes	Litter traits	Reproduction_Traits
Pop_48	TLWT_BA_P3	Continuous trait	gcta	3048	158	0	Yes	Litter traits	Reproduction_Traits
Pop_15	TLWT_BA_P4	Continuous trait	gcta	808	21	0	Yes	Litter traits	Reproduction_Traits
Pop_22	TLWT_BA_P4	Continuous trait	gcta	554	404	0	Yes	Litter traits	Reproduction_Traits
Pop_23	TLWT_BA_P4	Continuous trait	gcta	1259	93	5	Yes	Litter traits	Reproduction_Traits
Pop_28	TLWT_BA_P4	Continuous trait	gcta	327	542	0	Yes	Litter traits	Reproduction_Traits
Pop_53	TLWT_BA_P4	Continuous trait	gcta	589	156	0	Yes	Litter traits	Reproduction_Traits
Pop_52	TLWT_BA_P4	Continuous trait	gcta	1063	1526	112	Yes	Litter traits	Reproduction_Traits
Pop_55	TLWT_BA_P4	Continuous trait	gcta	160	1339	14	Yes	Litter traits	Reproduction_Traits
Pop_56	TLWT_BA_P4	Continuous trait	gcta	560	2611	151	Yes	Litter traits	Reproduction_Traits	0.2512	0.00201
Pop_3	TLWT_BA_P4	Continuous trait	gcta	2128	49	0	Yes	Litter traits	Reproduction_Traits	0.263237	0.000416
Pop_18	TLWT_BA_P4	Continuous trait	gcta	1083	302	0	Yes	Litter traits	Reproduction_Traits	0.267901	1.03e-05
Pop_57	TLWT_BA_P4	Continuous trait	gcta	1171	5	0	Yes	Litter traits	Reproduction_Traits	0.410231	2.99e-13
Pop_46	TLWT_BA_P4	Continuous trait	gcta	493	98	0	Yes	Litter traits	Reproduction_Traits
Pop_47	TLWT_BA_P4	Continuous trait	gcta	911	2	0	Yes	Litter traits	Reproduction_Traits
Pop_48	TLWT_BA_P4	Continuous trait	gcta	3238	1	0	Yes	Litter traits	Reproduction_Traits
Pop_48	TLWT_BA_P4	Continuous trait	gcta	3048	135	0	Yes	Litter traits	Reproduction_Traits
Pop_22	TLWT_BA_P5	Continuous trait	gcta	554	74	0	Yes	Litter traits	Reproduction_Traits
Pop_52	TLWT_BA_P5	Continuous trait	gcta	1063	2	0	Yes	Litter traits	Reproduction_Traits
Pop_53	TLWT_BA_P5	Continuous trait	gcta	589	2035	191	Yes	Litter traits	Reproduction_Traits
Pop_15	TLWT_BA_P5	Continuous trait	gcta	808	201	0	Yes	Litter traits	Reproduction_Traits
Pop_23	TLWT_BA_P5	Continuous trait	gcta	1259	87	0	Yes	Litter traits	Reproduction_Traits
Pop_28	TLWT_BA_P5	Continuous trait	gcta	327	182	1	Yes	Litter traits	Reproduction_Traits
Pop_57	TLWT_BA_P5	Continuous trait	gcta	1171	153	0	Yes	Litter traits	Reproduction_Traits	0.180172	0.00533
Pop_3	TLWT_BA_P5	Continuous trait	gcta	2128	807	550	Yes	Litter traits	Reproduction_Traits	0.301604	0.00357
Pop_56	TLWT_BA_P5	Continuous trait	gcta	560	1	0	Yes	Litter traits	Reproduction_Traits	0.408732	0.00218
Pop_18	TLWT_BA_P5	Continuous trait	gcta	1083	11	0	Yes	Litter traits	Reproduction_Traits	0.23268	0.000972
Pop_46	TLWT_BA_P5	Continuous trait	gcta	493	773	0	Yes	Litter traits	Reproduction_Traits
Pop_47	TLWT_BA_P5	Continuous trait	gcta	911	182	0	Yes	Litter traits	Reproduction_Traits
Pop_48	TLWT_BA_P5	Continuous trait	gcta	3238	799	0	Yes	Litter traits	Reproduction_Traits
Pop_48	TLWT_BA_P5	Continuous trait	gcta	3048	72	0	Yes	Litter traits	Reproduction_Traits
Pop_23	TLWT_BA_P6	Continuous trait	gcta	1259	121	0	Yes	Litter traits	Reproduction_Traits
Pop_28	TLWT_BA_P6	Continuous trait	gcta	327	6	0	Yes	Litter traits	Reproduction_Traits
Pop_52	TLWT_BA_P6	Continuous trait	gcta	1063	68	0	Yes	Litter traits	Reproduction_Traits
Pop_3	TLWT_BA_P6	Continuous trait	gcta	2128	75	0	Yes	Litter traits	Reproduction_Traits
Pop_15	TLWT_BA_P6	Continuous trait	gcta	808	7702	5	Yes	Litter traits	Reproduction_Traits
Pop_56	TLWT_BA_P6	Continuous trait	gcta	560	68	0	Yes	Litter traits	Reproduction_Traits
Pop_22	TLWT_BA_P6	Continuous trait	gcta	554	2276	2	Yes	Litter traits	Reproduction_Traits
Pop_18	TLWT_BA_P6	Continuous trait	gcta	1083	0	0	Yes	Litter traits	Reproduction_Traits
Pop_57	TLWT_BA_P6	Continuous trait	gcta	1171	191	1	Yes	Litter traits	Reproduction_Traits	0.262903	0.023
Pop_46	TLWT_BA_P6	Continuous trait	gcta	493	0	0	Yes	Litter traits	Reproduction_Traits
Pop_47	TLWT_BA_P6	Continuous trait	gcta	911	118	1	Yes	Litter traits	Reproduction_Traits
Pop_48	TLWT_BA_P6	Continuous trait	gcta	3238	824	0	Yes	Litter traits	Reproduction_Traits
Pop_48	TLWT_BA_P6	Continuous trait	gcta	3048	1	0	Yes	Litter traits	Reproduction_Traits
Pop_21	TLWT_D21	Continuous trait	gcta	1087	21	0	Yes	Litter traits	Reproduction_Traits
Pop_22	TLWT_D21	Continuous trait	gcta	554	451	0	Yes	Litter traits	Reproduction_Traits
Pop_22	TLWT_D21	Continuous trait	gcta	554	244	1	Yes	Litter traits	Reproduction_Traits
Pop_23	TLWT_D21	Continuous trait	gcta	1259	218	0	Yes	Litter traits	Reproduction_Traits
Pop_23	TLWT_D21	Continuous trait	gcta	1259	544	0	Yes	Litter traits	Reproduction_Traits
Pop_52	TLWT_D21	Continuous trait	gcta	1063	43	0	Yes	Litter traits	Reproduction_Traits
Pop_52	TLWT_D21	Continuous trait	gcta	1063	26	0	Yes	Litter traits	Reproduction_Traits
Pop_55	TLWT_D21	Continuous trait	gcta	160	32	0	Yes	Litter traits	Reproduction_Traits
Pop_55	TLWT_D21	Continuous trait	gcta	160	273	0	Yes	Litter traits	Reproduction_Traits
Pop_55	TLWT_D21	Continuous trait	gcta	160	28	0	Yes	Litter traits	Reproduction_Traits
Pop_23	TLWT_D21	Continuous trait	gcta	1259	19	0	Yes	Litter traits	Reproduction_Traits
Pop_22	TLWT_D21	Continuous trait	gcta	554	156	8	Yes	Litter traits	Reproduction_Traits
Pop_3	TLWT_D21	Continuous trait	gcta	2128	88	0	Yes	Litter traits	Reproduction_Traits
Pop_53	TLWT_D21	Continuous trait	gcta	589	44	0	Yes	Litter traits	Reproduction_Traits
Pop_53	TLWT_D21	Continuous trait	gcta	589	0	0	Yes	Litter traits	Reproduction_Traits
Pop_23	TLWT_D21	Continuous trait	gcta	1259	634	5	Yes	Litter traits	Reproduction_Traits
Pop_3	TLWT_D21	Continuous trait	gcta	2128	51	0	Yes	Litter traits	Reproduction_Traits
Pop_53	TLWT_D21	Continuous trait	gcta	589	450	0	Yes	Litter traits	Reproduction_Traits
Pop_22	TLWT_D21	Continuous trait	gcta	554	21	0	Yes	Litter traits	Reproduction_Traits
Pop_3	TLWT_D21	Continuous trait	gcta	2128	13	0	Yes	Litter traits	Reproduction_Traits
Pop_55	TLWT_D21	Continuous trait	gcta	160	356	0	Yes	Litter traits	Reproduction_Traits
Pop_23	TLWT_D21	Continuous trait	gcta	1259	111	0	Yes	Litter traits	Reproduction_Traits
Pop_21	TLWT_D21	Continuous trait	gcta	1087	349	0	Yes	Litter traits	Reproduction_Traits
Pop_23	TLWT_D21	Continuous trait	gcta	1259	319	0	Yes	Litter traits	Reproduction_Traits
Pop_52	TLWT_D21	Continuous trait	gcta	1063	11	0	Yes	Litter traits	Reproduction_Traits
Pop_3	TLWT_D21	Continuous trait	gcta	2128	95	0	Yes	Litter traits	Reproduction_Traits
Pop_56	TLWT_D21	Continuous trait	gcta	560	95	0	Yes	Litter traits	Reproduction_Traits
Pop_22	TLWT_D21	Continuous trait	gcta	554	239	0	Yes	Litter traits	Reproduction_Traits
Pop_3	TLWT_D21	Continuous trait	gcta	2128	66	0	Yes	Litter traits	Reproduction_Traits
Pop_3	TLWT_D21	Continuous trait	gcta	2128	778	0	Yes	Litter traits	Reproduction_Traits	0.107238	0.00686
Pop_56	TLWT_D21	Continuous trait	gcta	560	2	0	Yes	Litter traits	Reproduction_Traits	0.198277	0.00138
Pop_57	TLWT_D21	Continuous trait	gcta	1171	56	0	Yes	Litter traits	Reproduction_Traits	0.138008	1.29e-05
Pop_46	TLWT_D21	Continuous trait	gcta	493	7	1	Yes	Litter traits	Reproduction_Traits
Pop_46	TLWT_D21	Continuous trait	gcta	493	2913	118	Yes	Litter traits	Reproduction_Traits
Pop_46	TLWT_D21	Continuous trait	gcta	493	1752	147	Yes	Litter traits	Reproduction_Traits
Pop_46	TLWT_D21	Continuous trait	gcta	493	1108	265	Yes	Litter traits	Reproduction_Traits
Pop_46	TLWT_D21	Continuous trait	gcta	493	368	25	Yes	Litter traits	Reproduction_Traits
Pop_56	TLWT_D21	Continuous trait	gcta	560	0	0	Yes	Litter traits	Reproduction_Traits
Pop_56	TLWT_D21	Continuous trait	gcta	560	2666	1	Yes	Litter traits	Reproduction_Traits
Pop_56	TLWT_D21	Continuous trait	gcta	560	159	0	Yes	Litter traits	Reproduction_Traits
Pop_56	TLWT_D21	Continuous trait	gcta	560	126	0	Yes	Litter traits	Reproduction_Traits
Pop_57	TLWT_D21	Continuous trait	gcta	1171	286	0	Yes	Litter traits	Reproduction_Traits
Pop_57	TLWT_D21	Continuous trait	gcta	1171	5	0	Yes	Litter traits	Reproduction_Traits
Pop_57	TLWT_D21	Continuous trait	gcta	1171	152	0	Yes	Litter traits	Reproduction_Traits
Pop_57	TLWT_D21	Continuous trait	gcta	1171	24	0	Yes	Litter traits	Reproduction_Traits
Pop_57	TLWT_D21	Continuous trait	gcta	1171	43	7	Yes	Litter traits	Reproduction_Traits
Pop_10	TLWT_D21_DRP	Multiple time points trait	mmap	3512	42	0	Yes	Litter traits	Reproduction_Traits
Pop_11	TLWT_D21_DRP	Multiple time points trait	mmap	9246	54	0	Yes	Litter traits	Reproduction_Traits
Pop_18	TLWT_D21_DRP	Multiple time points trait	mmap	1083	33	0	Yes	Litter traits	Reproduction_Traits
Pop_21	TLWT_D21_DRP	Multiple time points trait	mmap	1087	13850	1924	Yes	Litter traits	Reproduction_Traits
Pop_22	TLWT_D21_DRP	Multiple time points trait	mmap	554	266	0	Yes	Litter traits	Reproduction_Traits
Pop_23	TLWT_D21_DRP	Multiple time points trait	mmap	1259	0	0	Yes	Litter traits	Reproduction_Traits
Pop_56	TLWT_D21_DRP	Multiple time points trait	mmap	560	6392	820	Yes	Litter traits	Reproduction_Traits
Pop_57	TLWT_D21_DRP	Multiple time points trait	mmap	1171	1141	49	Yes	Litter traits	Reproduction_Traits
Pop_9	TLWT_D21_DRP	Multiple time points trait	mmap	2846	755	0	Yes	Litter traits	Reproduction_Traits
Pop_21	TLWT_D21_EBV	Continuous trait	gcta	1087	222	6	No	Litter traits	Reproduction_Traits
Pop_22	TLWT_D21_EBV	Continuous trait	gcta	554	297	9	No	Litter traits	Reproduction_Traits
Pop_23	TLWT_D21_EBV	Continuous trait	gcta	1259	265	0	No	Litter traits	Reproduction_Traits
Pop_52	TLWT_D21_EBV	Continuous trait	gcta	1063	142	0	No	Litter traits	Reproduction_Traits
Pop_53	TLWT_D21_EBV	Continuous trait	gcta	589	111	0	No	Litter traits	Reproduction_Traits
Pop_52	TLWT_D21_GEBV	Continuous trait	gcta	1063	752	44	No	Litter traits	Reproduction_Traits
Pop_53	TLWT_D21_GEBV	Continuous trait	gcta	589	735	3	No	Litter traits	Reproduction_Traits
Pop_52	TLWT_Male	Continuous trait	gcta	1063	14	0	Yes	Litter traits	Reproduction_Traits	0.081208	0.0499
Pop_52	TLWT_Male	Continuous trait	gcta	1063	108	1	Yes	Litter traits	Reproduction_Traits	0.337795	1.74e-05
Pop_52	TLWT_Male	Continuous trait	gcta	1063	24	0	Yes	Litter traits	Reproduction_Traits
Pop_52	TLWT_Male	Continuous trait	gcta	1063	226	6	Yes	Litter traits	Reproduction_Traits
Pop_52	TLWT_Male	Continuous trait	gcta	1063	70	0	Yes	Litter traits	Reproduction_Traits
Pop_52	TLWT_Male	Continuous trait	gcta	1063	396	0	Yes	Litter traits	Reproduction_Traits
Pop_53	TLWT_Male	Continuous trait	gcta	589	10	0	Yes	Litter traits	Reproduction_Traits
Pop_53	TLWT_Male	Continuous trait	gcta	589	0	0	Yes	Litter traits	Reproduction_Traits
Pop_53	TLWT_Male	Continuous trait	gcta	589	26	0	Yes	Litter traits	Reproduction_Traits
Pop_53	TLWT_Male	Continuous trait	gcta	589	536	0	Yes	Litter traits	Reproduction_Traits
Pop_53	TLWT_Male	Continuous trait	gcta	589	565	1	Yes	Litter traits	Reproduction_Traits
Pop_52	TLWT_Weaning	Continuous trait	gcta	1063	219	0	Yes	Litter traits	Reproduction_Traits	0.112811	0.0471
Pop_56	TLWT_Weaning	Continuous trait	gcta	560	209	0	Yes	Litter traits	Reproduction_Traits	0.133134	0.0442
Pop_3	TLWT_Weaning	Continuous trait	gcta	2128	111	0	Yes	Litter traits	Reproduction_Traits	0.084592	0.0368
Pop_3	TLWT_Weaning	Continuous trait	gcta	2128	49	0	Yes	Litter traits	Reproduction_Traits	0.07053	0.0326
Pop_52	TLWT_Weaning	Continuous trait	gcta	1063	3048	250	Yes	Litter traits	Reproduction_Traits	0.999997	0.0249
Pop_3	TLWT_Weaning	Continuous trait	gcta	2128	186	0	Yes	Litter traits	Reproduction_Traits	0.170575	0.0176
Pop_15	TLWT_Weaning	Continuous trait	gcta	808	3902	0	Yes	Litter traits	Reproduction_Traits	0.645864	0.0142
Pop_23	TLWT_Weaning	Continuous trait	gcta	1259	68	0	Yes	Litter traits	Reproduction_Traits	0.156756	0.0131
Pop_18	TLWT_Weaning	Continuous trait	gcta	1083	208	0	Yes	Litter traits	Reproduction_Traits	0.144178	0.00488
Pop_18	TLWT_Weaning	Continuous trait	gcta	1083	16	0	Yes	Litter traits	Reproduction_Traits	0.142956	0.00163
Pop_15	TLWT_Weaning	Continuous trait	gcta	808	66	0	Yes	Litter traits	Reproduction_Traits	0.187145	0.0016
Pop_52	TLWT_Weaning	Continuous trait	gcta	1063	2	0	Yes	Litter traits	Reproduction_Traits	0.169541	0.00109
Pop_57	TLWT_Weaning	Continuous trait	gcta	1171	45	1	Yes	Litter traits	Reproduction_Traits	0.116571	8.76e-05
Pop_18	TLWT_Weaning	Continuous trait	gcta	1083	0	0	Yes	Litter traits	Reproduction_Traits	0.215772	5.57e-06
Pop_18	TLWT_Weaning	Continuous trait	gcta	1083	0	0	Yes	Litter traits	Reproduction_Traits	0.215772	5.57e-06
Pop_18	TLWT_Weaning	Continuous trait	gcta	1083	0	0	Yes	Litter traits	Reproduction_Traits	0.215772	5.57e-06
Pop_15	TLWT_Weaning	Continuous trait	gcta	808	43	0	Yes	Litter traits	Reproduction_Traits
Pop_15	TLWT_Weaning	Continuous trait	gcta	808	3752	0	Yes	Litter traits	Reproduction_Traits
Pop_15	TLWT_Weaning	Continuous trait	gcta	808	36	0	Yes	Litter traits	Reproduction_Traits
Pop_15	TLWT_Weaning	Continuous trait	gcta	808	61	0	Yes	Litter traits	Reproduction_Traits
Pop_18	TLWT_Weaning	Continuous trait	gcta	1083	3	0	Yes	Litter traits	Reproduction_Traits
Pop_21	TLWT_Weaning	Continuous trait	gcta	1087	98	0	Yes	Litter traits	Reproduction_Traits
Pop_21	TLWT_Weaning	Continuous trait	gcta	1087	43	0	Yes	Litter traits	Reproduction_Traits
Pop_22	TLWT_Weaning	Continuous trait	gcta	554	34	0	Yes	Litter traits	Reproduction_Traits
Pop_22	TLWT_Weaning	Continuous trait	gcta	554	171	31	Yes	Litter traits	Reproduction_Traits
Pop_22	TLWT_Weaning	Continuous trait	gcta	554	363	0	Yes	Litter traits	Reproduction_Traits
Pop_22	TLWT_Weaning	Continuous trait	gcta	554	197	0	Yes	Litter traits	Reproduction_Traits
Pop_22	TLWT_Weaning	Continuous trait	gcta	554	200	0	Yes	Litter traits	Reproduction_Traits
Pop_23	TLWT_Weaning	Continuous trait	gcta	1259	1061	0	Yes	Litter traits	Reproduction_Traits
Pop_23	TLWT_Weaning	Continuous trait	gcta	1259	145	0	Yes	Litter traits	Reproduction_Traits
Pop_23	TLWT_Weaning	Continuous trait	gcta	1259	16	0	Yes	Litter traits	Reproduction_Traits
Pop_23	TLWT_Weaning	Continuous trait	gcta	1259	149	0	Yes	Litter traits	Reproduction_Traits
Pop_23	TLWT_Weaning	Continuous trait	gcta	1259	2106	59	Yes	Litter traits	Reproduction_Traits
Pop_3	TLWT_Weaning	Continuous trait	gcta	2128	87	0	Yes	Litter traits	Reproduction_Traits
Pop_3	TLWT_Weaning	Continuous trait	gcta	2128	91	0	Yes	Litter traits	Reproduction_Traits
Pop_3	TLWT_Weaning	Continuous trait	gcta	2128	137	0	Yes	Litter traits	Reproduction_Traits
Pop_45	TLWT_Weaning	Continuous trait	gcta	211	596	25	Yes	Litter traits	Reproduction_Traits
Pop_46	TLWT_Weaning	Continuous trait	gcta	493	17	0	Yes	Litter traits	Reproduction_Traits
Pop_46	TLWT_Weaning	Continuous trait	gcta	493	75	0	Yes	Litter traits	Reproduction_Traits
Pop_46	TLWT_Weaning	Continuous trait	gcta	493	549	3	Yes	Litter traits	Reproduction_Traits
Pop_46	TLWT_Weaning	Continuous trait	gcta	493	3	0	Yes	Litter traits	Reproduction_Traits
Pop_46	TLWT_Weaning	Continuous trait	gcta	493	80	0	Yes	Litter traits	Reproduction_Traits
Pop_52	TLWT_Weaning	Continuous trait	gcta	1063	652	0	Yes	Litter traits	Reproduction_Traits
Pop_52	TLWT_Weaning	Continuous trait	gcta	1063	619	1	Yes	Litter traits	Reproduction_Traits
Pop_52	TLWT_Weaning	Continuous trait	gcta	1063	611	2	Yes	Litter traits	Reproduction_Traits
Pop_53	TLWT_Weaning	Continuous trait	gcta	589	123	0	Yes	Litter traits	Reproduction_Traits
Pop_53	TLWT_Weaning	Continuous trait	gcta	589	19	0	Yes	Litter traits	Reproduction_Traits
Pop_53	TLWT_Weaning	Continuous trait	gcta	589	87	0	Yes	Litter traits	Reproduction_Traits
Pop_53	TLWT_Weaning	Continuous trait	gcta	589	635	0	Yes	Litter traits	Reproduction_Traits
Pop_55	TLWT_Weaning	Continuous trait	gcta	160	4347	7	Yes	Litter traits	Reproduction_Traits
Pop_55	TLWT_Weaning	Continuous trait	gcta	160	8	0	Yes	Litter traits	Reproduction_Traits
Pop_55	TLWT_Weaning	Continuous trait	gcta	160	52	0	Yes	Litter traits	Reproduction_Traits
Pop_55	TLWT_Weaning	Continuous trait	gcta	160	26	0	Yes	Litter traits	Reproduction_Traits
Pop_56	TLWT_Weaning	Continuous trait	gcta	560	11	0	Yes	Litter traits	Reproduction_Traits
Pop_56	TLWT_Weaning	Continuous trait	gcta	560	26	0	Yes	Litter traits	Reproduction_Traits
Pop_56	TLWT_Weaning	Continuous trait	gcta	560	1000	65	Yes	Litter traits	Reproduction_Traits
Pop_56	TLWT_Weaning	Continuous trait	gcta	560	122	0	Yes	Litter traits	Reproduction_Traits
Pop_56	TLWT_Weaning	Continuous trait	gcta	560	1860	862	Yes	Litter traits	Reproduction_Traits
Pop_57	TLWT_Weaning	Continuous trait	gcta	1171	23	0	Yes	Litter traits	Reproduction_Traits
Pop_57	TLWT_Weaning	Continuous trait	gcta	1171	96	0	Yes	Litter traits	Reproduction_Traits
Pop_57	TLWT_Weaning	Continuous trait	gcta	1171	12	0	Yes	Litter traits	Reproduction_Traits
Pop_57	TLWT_Weaning	Continuous trait	gcta	1171	75	0	Yes	Litter traits	Reproduction_Traits
Pop_57	TLWT_Weaning	Continuous trait	gcta	1171	11	0	Yes	Litter traits	Reproduction_Traits
Pop_10	TLWT_Weaning_DRP	Multiple time points trait	mmap	3512	3617	721	Yes	Litter traits	Reproduction_Traits
Pop_11	TLWT_Weaning_DRP	Multiple time points trait	mmap	9246	21	0	Yes	Litter traits	Reproduction_Traits
Pop_15	TLWT_Weaning_DRP	Multiple time points trait	mmap	808	52	0	Yes	Litter traits	Reproduction_Traits
Pop_18	TLWT_Weaning_DRP	Multiple time points trait	mmap	1083	4990	1445	Yes	Litter traits	Reproduction_Traits
Pop_21	TLWT_Weaning_DRP	Multiple time points trait	mmap	1087	1101	138	Yes	Litter traits	Reproduction_Traits
Pop_22	TLWT_Weaning_DRP	Multiple time points trait	mmap	554	8766	1263	Yes	Litter traits	Reproduction_Traits
Pop_23	TLWT_Weaning_DRP	Multiple time points trait	mmap	1259	5074	1869	Yes	Litter traits	Reproduction_Traits
Pop_3	TLWT_Weaning_DRP	Multiple time points trait	mmap	865	1317	328	Yes	Litter traits	Reproduction_Traits
Pop_52	TLWT_Weaning_DRP	Multiple time points trait	mmap	1063	5104	770	Yes	Litter traits	Reproduction_Traits
Pop_53	TLWT_Weaning_DRP	Multiple time points trait	mmap	589	192	0	Yes	Litter traits	Reproduction_Traits
Pop_56	TLWT_Weaning_DRP	Multiple time points trait	mmap	560	615	0	Yes	Litter traits	Reproduction_Traits
Pop_57	TLWT_Weaning_DRP	Multiple time points trait	mmap	1171	10303	3698	Yes	Litter traits	Reproduction_Traits
Pop_9	TLWT_Weaning_DRP	Multiple time points trait	mmap	2846	1964	0	Yes	Litter traits	Reproduction_Traits
Pop_18	TLWT_Weaning_EBV	Continuous trait	gcta	1083	1273	1	No	Litter traits	Reproduction_Traits
Pop_1	TNB_DRP	Multiple time points trait	mmap	593	97	0	Yes	Litter traits	Reproduction_Traits
Pop_10	TNB_DRP	Multiple time points trait	mmap	3512	156	0	Yes	Litter traits	Reproduction_Traits
Pop_11	TNB_DRP	Multiple time points trait	mmap	9246	154	2	Yes	Litter traits	Reproduction_Traits
Pop_15	TNB_DRP	Multiple time points trait	mmap	808	283	9	Yes	Litter traits	Reproduction_Traits
Pop_19	TNB_DRP	Multiple time points trait	mmap	407	288	0	Yes	Litter traits	Reproduction_Traits
Pop_2	TNB_DRP	Multiple time points trait	mmap	589	143	0	Yes	Litter traits	Reproduction_Traits
Pop_21	TNB_DRP	Multiple time points trait	mmap	1087	2130	125	Yes	Litter traits	Reproduction_Traits
Pop_22	TNB_DRP	Multiple time points trait	mmap	554	87	0	Yes	Litter traits	Reproduction_Traits
Pop_23	TNB_DRP	Multiple time points trait	mmap	1259	1229	2	Yes	Litter traits	Reproduction_Traits
Pop_28	TNB_DRP	Multiple time points trait	mmap	327	345	95	Yes	Litter traits	Reproduction_Traits
Pop_29	TNB_DRP	Multiple time points trait	mmap	2480	471	0	Yes	Litter traits	Reproduction_Traits
Pop_3	TNB_DRP	Multiple time points trait	mmap	865	268	20	Yes	Litter traits	Reproduction_Traits
Pop_45	TNB_DRP	Multiple time points trait	mmap	211	10924	1703	Yes	Litter traits	Reproduction_Traits
Pop_46	TNB_DRP	Multiple time points trait	mmap	181	211	2	Yes	Litter traits	Reproduction_Traits
Pop_47	TNB_DRP	Multiple time points trait	mmap	226	461	0	Yes	Litter traits	Reproduction_Traits
Pop_48	TNB_DRP	Multiple time points trait	mmap	1211	680	140	Yes	Litter traits	Reproduction_Traits
Pop_49	TNB_DRP	Multiple time points trait	mmap	1041	54	0	Yes	Litter traits	Reproduction_Traits
Pop_52	TNB_DRP	Multiple time points trait	mmap	1063	25	0	Yes	Litter traits	Reproduction_Traits
Pop_53	TNB_DRP	Multiple time points trait	mmap	589	166	0	Yes	Litter traits	Reproduction_Traits
Pop_54	TNB_DRP	Multiple time points trait	mmap	545	312	0	Yes	Litter traits	Reproduction_Traits
Pop_56	TNB_DRP	Multiple time points trait	mmap	560	8	0	Yes	Litter traits	Reproduction_Traits
Pop_57	TNB_DRP	Multiple time points trait	mmap	1171	99	0	Yes	Litter traits	Reproduction_Traits
Pop_58	TNB_DRP	Multiple time points trait	mmap	466	8	0	Yes	Litter traits	Reproduction_Traits
Pop_59	TNB_DRP	Multiple time points trait	mmap	116	9	0	Yes	Litter traits	Reproduction_Traits
Pop_9	TNB_DRP	Multiple time points trait	mmap	2846	29	0	Yes	Litter traits	Reproduction_Traits
Pop_21	TNB_EBV	Continuous trait	gcta	1087	331	0	No	Litter traits	Reproduction_Traits
Pop_22	TNB_EBV	Continuous trait	gcta	554	314	1	No	Litter traits	Reproduction_Traits
Pop_23	TNB_EBV	Continuous trait	gcta	1259	828	0	No	Litter traits	Reproduction_Traits
Pop_52	TNB_EBV	Continuous trait	gcta	1063	125	0	No	Litter traits	Reproduction_Traits
Pop_53	TNB_EBV	Continuous trait	gcta	589	134	0	No	Litter traits	Reproduction_Traits
Pop_52	TNB_GEBV	Continuous trait	gcta	1063	147	0	No	Litter traits	Reproduction_Traits
Pop_53	TNB_GEBV	Continuous trait	gcta	589	40	0	No	Litter traits	Reproduction_Traits
Pop_56	TNB_P1	Continuous trait	gcta	560	107	0	Yes	Litter traits	Reproduction_Traits	0.086213	0.0281
Pop_2	TNB_P1	Continuous trait	gcta	589	47	0	Yes	Litter traits	Reproduction_Traits	0.095479	0.0218
Pop_23	TNB_P1	Continuous trait	gcta	1259	90	0	Yes	Litter traits	Reproduction_Traits	0.136216	0.000431
Pop_1	TNB_P1	Continuous trait	gcta	593	141	0	Yes	Litter traits	Reproduction_Traits	0.200516	0.000378
Pop_57	TNB_P1	Continuous trait	gcta	1171	74	0	Yes	Litter traits	Reproduction_Traits	0.135723	3.84e-05
Pop_15	TNB_P1	Continuous trait	gcta	808	29	0	Yes	Litter traits	Reproduction_Traits	0.214542	1.23e-05
Pop_21	TNB_P1	Continuous trait	gcta	1087	340	0	Yes	Litter traits	Reproduction_Traits
Pop_22	TNB_P1	Continuous trait	gcta	554	166	0	Yes	Litter traits	Reproduction_Traits
Pop_28	TNB_P1	Continuous trait	gcta	327	21	0	Yes	Litter traits	Reproduction_Traits
Pop_3	TNB_P1	Continuous trait	gcta	2128	9	0	Yes	Litter traits	Reproduction_Traits
Pop_4	TNB_P1	Continuous trait	gcta	2417	51	0	Yes	Litter traits	Reproduction_Traits
Pop_45	TNB_P1	Continuous trait	gcta	211	1	0	Yes	Litter traits	Reproduction_Traits
Pop_46	TNB_P1	Continuous trait	gcta	493	184	0	Yes	Litter traits	Reproduction_Traits
Pop_47	TNB_P1	Continuous trait	gcta	911	242	0	Yes	Litter traits	Reproduction_Traits
Pop_48	TNB_P1	Continuous trait	gcta	3238	0	0	Yes	Litter traits	Reproduction_Traits
Pop_48	TNB_P1	Continuous trait	gcta	3048	64	0	Yes	Litter traits	Reproduction_Traits
Pop_52	TNB_P1	Continuous trait	gcta	1063	5	0	Yes	Litter traits	Reproduction_Traits
Pop_53	TNB_P1	Continuous trait	gcta	589	3	0	Yes	Litter traits	Reproduction_Traits
Pop_54	TNB_P1	Continuous trait	gcta	545	322	1	Yes	Litter traits	Reproduction_Traits
Pop_55	TNB_P1	Continuous trait	gcta	160	7	0	Yes	Litter traits	Reproduction_Traits
Pop_58	TNB_P1	Continuous trait	gcta	466	1	0	Yes	Litter traits	Reproduction_Traits
Pop_56	TNB_P2	Continuous trait	gcta	560	80	0	Yes	Litter traits	Reproduction_Traits	0.102758	0.0418
Pop_22	TNB_P2	Continuous trait	gcta	554	198	0	Yes	Litter traits	Reproduction_Traits	0.236215	0.0287
Pop_28	TNB_P2	Continuous trait	gcta	327	31	0	Yes	Litter traits	Reproduction_Traits	0.230086	0.0124
Pop_52	TNB_P2	Continuous trait	gcta	1063	8	0	Yes	Litter traits	Reproduction_Traits	0.11684	0.00919
Pop_2	TNB_P2	Continuous trait	gcta	589	361	0	Yes	Litter traits	Reproduction_Traits	0.127349	0.00419
Pop_23	TNB_P2	Continuous trait	gcta	1259	2946	0	Yes	Litter traits	Reproduction_Traits	0.177347	0.00374
Pop_57	TNB_P2	Continuous trait	gcta	1171	54	0	Yes	Litter traits	Reproduction_Traits	0.081124	0.00221
Pop_3	TNB_P2	Continuous trait	gcta	2128	44	0	Yes	Litter traits	Reproduction_Traits	0.142336	5.37e-05
Pop_1	TNB_P2	Continuous trait	gcta	593	276	0	Yes	Litter traits	Reproduction_Traits	0.246292	1.6e-05
Pop_15	TNB_P2	Continuous trait	gcta	808	53	0	Yes	Litter traits	Reproduction_Traits
Pop_21	TNB_P2	Continuous trait	gcta	1087	153	0	Yes	Litter traits	Reproduction_Traits
Pop_4	TNB_P2	Continuous trait	gcta	2417	420	0	Yes	Litter traits	Reproduction_Traits
Pop_46	TNB_P2	Continuous trait	gcta	493	30	0	Yes	Litter traits	Reproduction_Traits
Pop_47	TNB_P2	Continuous trait	gcta	911	2398	0	Yes	Litter traits	Reproduction_Traits
Pop_48	TNB_P2	Continuous trait	gcta	3238	120	0	Yes	Litter traits	Reproduction_Traits
Pop_48	TNB_P2	Continuous trait	gcta	3048	35	0	Yes	Litter traits	Reproduction_Traits
Pop_53	TNB_P2	Continuous trait	gcta	589	7	0	Yes	Litter traits	Reproduction_Traits
Pop_55	TNB_P2	Continuous trait	gcta	160	1	0	Yes	Litter traits	Reproduction_Traits
Pop_58	TNB_P2	Continuous trait	gcta	466	276	0	Yes	Litter traits	Reproduction_Traits
Pop_15	TNB_P3	Continuous trait	gcta	808	5181	0	Yes	Litter traits	Reproduction_Traits	0.170357	0.0197
Pop_22	TNB_P3	Continuous trait	gcta	554	266	34	Yes	Litter traits	Reproduction_Traits	0.506991	0.0127
Pop_2	TNB_P3	Continuous trait	gcta	589	4	0	Yes	Litter traits	Reproduction_Traits	0.182985	0.000115
Pop_52	TNB_P3	Continuous trait	gcta	1063	9	1	Yes	Litter traits	Reproduction_Traits	0.337196	4.35e-05
Pop_23	TNB_P3	Continuous trait	gcta	1259	261	0	Yes	Litter traits	Reproduction_Traits	0.435104	1.04e-05
Pop_1	TNB_P3	Continuous trait	gcta	593	702	0	Yes	Litter traits	Reproduction_Traits	0.363713	1.45e-07
Pop_21	TNB_P3	Continuous trait	gcta	1087	2120	1	Yes	Litter traits	Reproduction_Traits
Pop_28	TNB_P3	Continuous trait	gcta	327	248	0	Yes	Litter traits	Reproduction_Traits
Pop_3	TNB_P3	Continuous trait	gcta	2128	108	0	Yes	Litter traits	Reproduction_Traits
Pop_4	TNB_P3	Continuous trait	gcta	2417	5	0	Yes	Litter traits	Reproduction_Traits
Pop_46	TNB_P3	Continuous trait	gcta	493	4	0	Yes	Litter traits	Reproduction_Traits
Pop_47	TNB_P3	Continuous trait	gcta	911	281	0	Yes	Litter traits	Reproduction_Traits
Pop_48	TNB_P3	Continuous trait	gcta	3238	5	0	Yes	Litter traits	Reproduction_Traits
Pop_48	TNB_P3	Continuous trait	gcta	3048	3630	1	Yes	Litter traits	Reproduction_Traits
Pop_53	TNB_P3	Continuous trait	gcta	589	57	0	Yes	Litter traits	Reproduction_Traits
Pop_55	TNB_P3	Continuous trait	gcta	160	196	0	Yes	Litter traits	Reproduction_Traits
Pop_56	TNB_P3	Continuous trait	gcta	560	404	0	Yes	Litter traits	Reproduction_Traits
Pop_57	TNB_P3	Continuous trait	gcta	1171	64	0	Yes	Litter traits	Reproduction_Traits
Pop_58	TNB_P3	Continuous trait	gcta	466	242	0	Yes	Litter traits	Reproduction_Traits
Pop_15	TNB_P4	Continuous trait	gcta	808	831	0	Yes	Litter traits	Reproduction_Traits	0.194088	0.0218
Pop_28	TNB_P4	Continuous trait	gcta	327	625	52	Yes	Litter traits	Reproduction_Traits	0.292	0.0118
Pop_1	TNB_P4	Continuous trait	gcta	593	159	0	Yes	Litter traits	Reproduction_Traits	0.19342	0.00408
Pop_2	TNB_P4	Continuous trait	gcta	589	1416	1	Yes	Litter traits	Reproduction_Traits	0.233688	0.000912
Pop_22	TNB_P4	Continuous trait	gcta	554	92	0	Yes	Litter traits	Reproduction_Traits
Pop_23	TNB_P4	Continuous trait	gcta	1259	17	0	Yes	Litter traits	Reproduction_Traits
Pop_3	TNB_P4	Continuous trait	gcta	2128	9	0	Yes	Litter traits	Reproduction_Traits
Pop_4	TNB_P4	Continuous trait	gcta	2417	176	4	Yes	Litter traits	Reproduction_Traits
Pop_46	TNB_P4	Continuous trait	gcta	493	54	0	Yes	Litter traits	Reproduction_Traits
Pop_47	TNB_P4	Continuous trait	gcta	911	14	0	Yes	Litter traits	Reproduction_Traits
Pop_48	TNB_P4	Continuous trait	gcta	3238	68	0	Yes	Litter traits	Reproduction_Traits
Pop_48	TNB_P4	Continuous trait	gcta	3048	705	0	Yes	Litter traits	Reproduction_Traits
Pop_52	TNB_P4	Continuous trait	gcta	1063	1083	0	Yes	Litter traits	Reproduction_Traits
Pop_53	TNB_P4	Continuous trait	gcta	589	156	8	Yes	Litter traits	Reproduction_Traits
Pop_55	TNB_P4	Continuous trait	gcta	160	561	10	Yes	Litter traits	Reproduction_Traits
Pop_56	TNB_P4	Continuous trait	gcta	560	44	0	Yes	Litter traits	Reproduction_Traits
Pop_57	TNB_P4	Continuous trait	gcta	1171	331	0	Yes	Litter traits	Reproduction_Traits
Pop_2	TNB_P5	Continuous trait	gcta	589	742	2	Yes	Litter traits	Reproduction_Traits	0.192122	0.00105
Pop_1	TNB_P5	Continuous trait	gcta	593	255	0	Yes	Litter traits	Reproduction_Traits	0.264614	9.52e-05
Pop_15	TNB_P5	Continuous trait	gcta	808	191	0	Yes	Litter traits	Reproduction_Traits
Pop_22	TNB_P5	Continuous trait	gcta	554	821	0	Yes	Litter traits	Reproduction_Traits
Pop_23	TNB_P5	Continuous trait	gcta	1259	79	0	Yes	Litter traits	Reproduction_Traits
Pop_28	TNB_P5	Continuous trait	gcta	327	4576	0	Yes	Litter traits	Reproduction_Traits
Pop_3	TNB_P5	Continuous trait	gcta	2128	1	0	Yes	Litter traits	Reproduction_Traits
Pop_4	TNB_P5	Continuous trait	gcta	2417	517	1	Yes	Litter traits	Reproduction_Traits
Pop_46	TNB_P5	Continuous trait	gcta	493	528	2	Yes	Litter traits	Reproduction_Traits
Pop_47	TNB_P5	Continuous trait	gcta	911	40	0	Yes	Litter traits	Reproduction_Traits
Pop_48	TNB_P5	Continuous trait	gcta	3238	120	0	Yes	Litter traits	Reproduction_Traits
Pop_48	TNB_P5	Continuous trait	gcta	3048	497	41	Yes	Litter traits	Reproduction_Traits
Pop_52	TNB_P5	Continuous trait	gcta	1063	82	44	Yes	Litter traits	Reproduction_Traits
Pop_53	TNB_P5	Continuous trait	gcta	589	24	0	Yes	Litter traits	Reproduction_Traits
Pop_56	TNB_P5	Continuous trait	gcta	560	6	0	Yes	Litter traits	Reproduction_Traits
Pop_57	TNB_P5	Continuous trait	gcta	1171	362	0	Yes	Litter traits	Reproduction_Traits
Pop_2	TNB_P6	Continuous trait	gcta	589	276	0	Yes	Litter traits	Reproduction_Traits	0.179293	0.0247
Pop_1	TNB_P6	Continuous trait	gcta	593	403	15	Yes	Litter traits	Reproduction_Traits	0.406757	7.49e-06
Pop_15	TNB_P6	Continuous trait	gcta	808	9	0	Yes	Litter traits	Reproduction_Traits
Pop_22	TNB_P6	Continuous trait	gcta	554	964	0	Yes	Litter traits	Reproduction_Traits
Pop_23	TNB_P6	Continuous trait	gcta	1259	239	0	Yes	Litter traits	Reproduction_Traits
Pop_28	TNB_P6	Continuous trait	gcta	327	42	0	Yes	Litter traits	Reproduction_Traits
Pop_3	TNB_P6	Continuous trait	gcta	2128	30	0	Yes	Litter traits	Reproduction_Traits
Pop_4	TNB_P6	Continuous trait	gcta	2417	33	0	Yes	Litter traits	Reproduction_Traits
Pop_46	TNB_P6	Continuous trait	gcta	493	1167	67	Yes	Litter traits	Reproduction_Traits
Pop_47	TNB_P6	Continuous trait	gcta	911	669	0	Yes	Litter traits	Reproduction_Traits
Pop_48	TNB_P6	Continuous trait	gcta	3238	3	0	Yes	Litter traits	Reproduction_Traits
Pop_48	TNB_P6	Continuous trait	gcta	3048	1305	0	Yes	Litter traits	Reproduction_Traits
Pop_52	TNB_P6	Continuous trait	gcta	1063	115	0	Yes	Litter traits	Reproduction_Traits
Pop_56	TNB_P6	Continuous trait	gcta	560	907	1	Yes	Litter traits	Reproduction_Traits
Pop_57	TNB_P6	Continuous trait	gcta	1171	31	0	Yes	Litter traits	Reproduction_Traits
Pop_23	TNUM_D	Continuous trait	gcta	1259	115	0	Yes	Reproductive_organs	Reproduction_Traits	0.043003	0.046
Pop_53	TNUM_D	Continuous trait	gcta	589	139	0	Yes	Reproductive_organs	Reproduction_Traits	0.165058	0.0245
Pop_52	TNUM_D	Continuous trait	gcta	1063	423	0	Yes	Reproductive_organs	Reproduction_Traits	0.12629	0.0111
Pop_31	TNUM_D	Continuous trait	gcta	2797	301	0	Yes	Reproductive_organs	Reproduction_Traits	0.032251	0.00129
Pop_22	TNUM_D	Continuous trait	gcta	554	583	0	Yes	Reproductive_organs	Reproduction_Traits	0.220766	0.000531
Pop_10	TNUM_D	Continuous trait	gcta	3507	1348	129	Yes	Reproductive_organs	Reproduction_Traits	0.132061	1.97e-09
Pop_18	TNUM_D	Continuous trait	gcta	1083	1818	73	Yes	Reproductive_organs	Reproduction_Traits	0.204963	2.16e-12
Pop_9	TNUM_D	Continuous trait	gcta	2846	1213	48	Yes	Reproductive_organs	Reproduction_Traits	0.259806	2.78e-16
Pop_11	TNUM_D	Continuous trait	gcta	9246	2014	87	Yes	Reproductive_organs	Reproduction_Traits	0.184436	0
Pop_21	TNUM_D	Continuous trait	gcta	1087	118	0	Yes	Reproductive_organs	Reproduction_Traits
Pop_24	TNUM_D	Continuous trait	gcta	361	1	0	Yes	Reproductive_organs	Reproduction_Traits
Pop_25	TNUM_D	Continuous trait	gcta	257	0	0	Yes	Reproductive_organs	Reproduction_Traits
Pop_26	TNUM_D	Continuous trait	gcta	232	15	0	Yes	Reproductive_organs	Reproduction_Traits
Pop_29	TNUM_D	Continuous trait	gcta	2106	50	1	Yes	Reproductive_organs	Reproduction_Traits
Pop_46	TNUM_D	Continuous trait	gcta	493	9	0	Yes	Reproductive_organs	Reproduction_Traits
Pop_47	TNUM_D	Continuous trait	gcta	911	1110	0	Yes	Reproductive_organs	Reproduction_Traits
Pop_48	TNUM_D	Continuous trait	gcta	3238	55	0	Yes	Reproductive_organs	Reproduction_Traits
Pop_48	TNUM_D	Continuous trait	gcta	3048	739	0	Yes	Reproductive_organs	Reproduction_Traits
Pop_24	TNUM_L	Continuous trait	gcta	361	26	0	Yes	Reproductive_organs	Reproduction_Traits	0.120835	0.0197
Pop_11	TNUM_L	Continuous trait	gcta	9246	1868	178	Yes	Reproductive_organs	Reproduction_Traits	0.02272	0.00871
Pop_29	TNUM_L	Continuous trait	gcta	2106	149	0	Yes	Reproductive_organs	Reproduction_Traits	0.095328	0.00618
Pop_53	TNUM_L	Continuous trait	gcta	589	1251	0	Yes	Reproductive_organs	Reproduction_Traits	0.210013	0.0022
Pop_52	TNUM_L	Continuous trait	gcta	1063	343	0	Yes	Reproductive_organs	Reproduction_Traits	0.179453	0.000497
Pop_21	TNUM_L	Continuous trait	gcta	1087	39	0	Yes	Reproductive_organs	Reproduction_Traits	0.148099	1e-05
Pop_18	TNUM_L	Continuous trait	gcta	1083	2278	516	Yes	Reproductive_organs	Reproduction_Traits	0.35152	0
Pop_31	TNUM_L	Continuous trait	gcta	2797	5036	703	Yes	Reproductive_organs	Reproduction_Traits	0.212592	0
Pop_9	TNUM_L	Continuous trait	gcta	2846	1619	285	Yes	Reproductive_organs	Reproduction_Traits	0.275413	0
Pop_10	TNUM_L	Continuous trait	gcta	3507	6316	185	Yes	Reproductive_organs	Reproduction_Traits
Pop_22	TNUM_L	Continuous trait	gcta	554	719	5	Yes	Reproductive_organs	Reproduction_Traits
Pop_23	TNUM_L	Continuous trait	gcta	1259	91	0	Yes	Reproductive_organs	Reproduction_Traits
Pop_25	TNUM_L	Continuous trait	gcta	257	228	43	Yes	Reproductive_organs	Reproduction_Traits
Pop_26	TNUM_L	Continuous trait	gcta	232	0	0	Yes	Reproductive_organs	Reproduction_Traits
Pop_46	TNUM_L	Continuous trait	gcta	493	9	0	Yes	Reproductive_organs	Reproduction_Traits
Pop_47	TNUM_L	Continuous trait	gcta	911	15	0	Yes	Reproductive_organs	Reproduction_Traits
Pop_48	TNUM_L	Continuous trait	gcta	3238	223	0	Yes	Reproductive_organs	Reproduction_Traits
Pop_48	TNUM_L	Continuous trait	gcta	3048	443	0	Yes	Reproductive_organs	Reproduction_Traits
Pop_24	TNUM_MPS	Continuous trait	gcta	361	481	0	Yes	Reproductive_organs	Reproduction_Traits	0.199866	0.00177
Pop_29	TNUM_MPS	Continuous trait	gcta	2106	333	3	Yes	Reproductive_organs	Reproduction_Traits	0.113308	0.00172
Pop_21	TNUM_MPS	Continuous trait	gcta	1087	245	1	Yes	Reproductive_organs	Reproduction_Traits	0.122814	0.000201
Pop_53	TNUM_MPS	Continuous trait	gcta	589	99	0	Yes	Reproductive_organs	Reproduction_Traits	0.345421	2.57e-05
Pop_9	TNUM_MPS	Continuous trait	gcta	2846	646	19	Yes	Reproductive_organs	Reproduction_Traits	0.151624	2.68e-06
Pop_52	TNUM_MPS	Continuous trait	gcta	1063	409	29	Yes	Reproductive_organs	Reproduction_Traits	0.25837	4.03e-07
Pop_10	TNUM_MPS	Continuous trait	gcta	3507	4406	432	Yes	Reproductive_organs	Reproduction_Traits	0.200311	5e-16
Pop_11	TNUM_MPS	Continuous trait	gcta	9246	2108	176	Yes	Reproductive_organs	Reproduction_Traits	0.206408	0
Pop_18	TNUM_MPS	Continuous trait	gcta	1083	1993	392	Yes	Reproductive_organs	Reproduction_Traits	0.429246	0
Pop_31	TNUM_MPS	Continuous trait	gcta	2797	3650	808	Yes	Reproductive_organs	Reproduction_Traits	0.275012	0
Pop_22	TNUM_MPS	Continuous trait	gcta	554	472	2	Yes	Reproductive_organs	Reproduction_Traits
Pop_23	TNUM_MPS	Continuous trait	gcta	1259	133	0	Yes	Reproductive_organs	Reproduction_Traits
Pop_25	TNUM_MPS	Continuous trait	gcta	257	84	0	Yes	Reproductive_organs	Reproduction_Traits
Pop_26	TNUM_MPS	Continuous trait	gcta	232	12	0	Yes	Reproductive_organs	Reproduction_Traits
Pop_46	TNUM_MPS	Continuous trait	gcta	493	5	0	Yes	Reproductive_organs	Reproduction_Traits
Pop_47	TNUM_MPS	Continuous trait	gcta	911	12	0	Yes	Reproductive_organs	Reproduction_Traits
Pop_48	TNUM_MPS	Continuous trait	gcta	3238	2064	6	Yes	Reproductive_organs	Reproduction_Traits
Pop_48	TNUM_MPS	Continuous trait	gcta	3048	1354	317	Yes	Reproductive_organs	Reproduction_Traits
Pop_24	TNUM_R	Continuous trait	gcta	361	9	0	Yes	Reproductive_organs	Reproduction_Traits	0.176503	0.0022
Pop_53	TNUM_R	Continuous trait	gcta	589	48	0	Yes	Reproductive_organs	Reproduction_Traits	0.2567	0.00128
Pop_52	TNUM_R	Continuous trait	gcta	1063	492	0	Yes	Reproductive_organs	Reproduction_Traits	0.191153	0.00012
Pop_29	TNUM_R	Continuous trait	gcta	2106	14	0	Yes	Reproductive_organs	Reproduction_Traits	0.125553	0.000116
Pop_9	TNUM_R	Continuous trait	gcta	2846	506	20	Yes	Reproductive_organs	Reproduction_Traits	0.145988	5.23e-06
Pop_21	TNUM_R	Continuous trait	gcta	1087	2	0	Yes	Reproductive_organs	Reproduction_Traits	0.200815	1.41e-08
Pop_10	TNUM_R	Continuous trait	gcta	3507	2307	107	Yes	Reproductive_organs	Reproduction_Traits	0.197691	8.33e-16
Pop_11	TNUM_R	Continuous trait	gcta	9246	2012	172	Yes	Reproductive_organs	Reproduction_Traits	0.198628	0
Pop_18	TNUM_R	Continuous trait	gcta	1083	4133	310	Yes	Reproductive_organs	Reproduction_Traits	0.338492	0
Pop_31	TNUM_R	Continuous trait	gcta	2797	3307	717	Yes	Reproductive_organs	Reproduction_Traits	0.175439	0
Pop_22	TNUM_R	Continuous trait	gcta	554	853	1	Yes	Reproductive_organs	Reproduction_Traits
Pop_23	TNUM_R	Continuous trait	gcta	1259	31	0	Yes	Reproductive_organs	Reproduction_Traits
Pop_25	TNUM_R	Continuous trait	gcta	257	94	0	Yes	Reproductive_organs	Reproduction_Traits
Pop_26	TNUM_R	Continuous trait	gcta	232	40	0	Yes	Reproductive_organs	Reproduction_Traits
Pop_46	TNUM_R	Continuous trait	gcta	493	15	0	Yes	Reproductive_organs	Reproduction_Traits
Pop_47	TNUM_R	Continuous trait	gcta	911	50	0	Yes	Reproductive_organs	Reproduction_Traits
Pop_48	TNUM_R	Continuous trait	gcta	3238	3138	0	Yes	Reproductive_organs	Reproduction_Traits
Pop_48	TNUM_R	Continuous trait	gcta	3048	829	113	Yes	Reproductive_organs	Reproduction_Traits
Pop_53	TNUM_SYM	Binary trait	gcta	589	2	0	Yes	Reproductive_organs	Reproduction_Traits	0.146164	0.047
Pop_52	TNUM_SYM	Binary trait	gcta	1063	8	0	Yes	Reproductive_organs	Reproduction_Traits	0.136846	0.00591
Pop_31	TNUM_SYM	Binary trait	gcta	2797	0	0	Yes	Reproductive_organs	Reproduction_Traits	0.027791	0.00218
Pop_10	TNUM_SYM	Binary trait	gcta	3507	0	0	Yes	Reproductive_organs	Reproduction_Traits	0.134547	1.69e-09
Pop_18	TNUM_SYM	Binary trait	gcta	1083	5	0	Yes	Reproductive_organs	Reproduction_Traits	0.208515	6.64e-13
Pop_11	TNUM_SYM	Binary trait	gcta	9246	0	0	Yes	Reproductive_organs	Reproduction_Traits	0.191887	0
Pop_9	TNUM_SYM	Binary trait	gcta	2846	0	0	Yes	Reproductive_organs	Reproduction_Traits	0.274191	0
Pop_24	TNUM_SYM	Binary trait	gcta	361	0	0	Yes	Reproductive_organs	Reproduction_Traits
Pop_25	TNUM_SYM	Binary trait	gcta	257	0	0	Yes	Reproductive_organs	Reproduction_Traits
Pop_26	TNUM_SYM	Binary trait	gcta	232	0	0	Yes	Reproductive_organs	Reproduction_Traits
Pop_29	TNUM_SYM	Binary trait	gcta	2106	36	0	Yes	Reproductive_organs	Reproduction_Traits
Pop_22	TNUM_T	Continuous trait	gcta	554	1484	484	Yes	Reproductive_organs	Reproduction_Traits	0.147845	0.0449
Pop_25	TNUM_T	Continuous trait	gcta	257	33	1	Yes	Reproductive_organs	Reproduction_Traits	0.206939	0.0284
Pop_24	TNUM_T	Continuous trait	gcta	361	4	0	Yes	Reproductive_organs	Reproduction_Traits	0.263182	7.26e-05
Pop_29	TNUM_T	Continuous trait	gcta	2106	16	0	Yes	Reproductive_organs	Reproduction_Traits	0.152735	2.31e-05
Pop_53	TNUM_T	Continuous trait	gcta	589	96	0	Yes	Reproductive_organs	Reproduction_Traits	0.395453	4.36e-06
Pop_52	TNUM_T	Continuous trait	gcta	1063	511	27	Yes	Reproductive_organs	Reproduction_Traits	0.269562	3.86e-07
Pop_21	TNUM_T	Continuous trait	gcta	1087	205	1	Yes	Reproductive_organs	Reproduction_Traits	0.213622	3.2e-10
Pop_10	TNUM_T	Continuous trait	gcta	3507	1938	166	Yes	Reproductive_organs	Reproduction_Traits	0.158231	8.82e-11
Pop_9	TNUM_T	Continuous trait	gcta	2846	1349	22	Yes	Reproductive_organs	Reproduction_Traits	0.233109	9.42e-13
Pop_11	TNUM_T	Continuous trait	gcta	9246	4546	452	Yes	Reproductive_organs	Reproduction_Traits	0.1327	0
Pop_18	TNUM_T	Continuous trait	gcta	1083	2430	356	Yes	Reproductive_organs	Reproduction_Traits	0.401619	0
Pop_3	TNUM_T	Continuous trait	gcta	2128	311	6	Yes	Reproductive_organs	Reproduction_Traits	0.219784	0
Pop_31	TNUM_T	Continuous trait	gcta	2797	12741	1450	Yes	Reproductive_organs	Reproduction_Traits	0.318534	0
Pop_15	TNUM_T	Continuous trait	gcta	808	293	0	Yes	Reproductive_organs	Reproduction_Traits
Pop_23	TNUM_T	Continuous trait	gcta	1259	33	0	Yes	Reproductive_organs	Reproduction_Traits
Pop_26	TNUM_T	Continuous trait	gcta	232	47	0	Yes	Reproductive_organs	Reproduction_Traits
Pop_46	TNUM_T	Continuous trait	gcta	493	275	0	Yes	Reproductive_organs	Reproduction_Traits
Pop_47	TNUM_T	Continuous trait	gcta	911	75	0	Yes	Reproductive_organs	Reproduction_Traits
Pop_48	TNUM_T	Continuous trait	gcta	3238	1792	52	Yes	Reproductive_organs	Reproduction_Traits
Pop_48	TNUM_T	Continuous trait	gcta	3048	1430	360	Yes	Reproductive_organs	Reproduction_Traits
Pop_54	TNUM_T	Continuous trait	gcta	545	114	0	Yes	Reproductive_organs	Reproduction_Traits
Pop_12	TRIGL	Continuous trait	gcta	225	338	0	Yes	Blood parameters	Health_Traits	0.226306	0.0333
Pop_13	TRIGL	Continuous trait	gcta	229	2688	17	Yes	Blood parameters	Health_Traits	0.25729	0.014
Pop_12	TRIGL	Continuous trait	gcta	225	4087	75	Yes	Blood parameters	Health_Traits	0.317213	0.0041
Pop_14	TRIGL	Continuous trait	gcta	368	66	0	Yes	Blood parameters	Health_Traits	0.259102	0.00294
Pop_13	TRIGL	Continuous trait	gcta	229	1076	12	Yes	Blood parameters	Health_Traits	0.484018	3.53e-05
Pop_14	TRIGL	Continuous trait	gcta	368	52	0	Yes	Blood parameters	Health_Traits
Pop_12	TRIGL_HDL	Continuous trait	gcta	225	5766	2701	Yes	Blood parameters	Health_Traits	0.420393	0.000359
Pop_13	TRIGL_HDL	Continuous trait	gcta	229	1437	13	Yes	Blood parameters	Health_Traits	0.387691	5.25e-05
Pop_22	UC	Continuous trait	gcta	554	8	0	Yes	Reproductive_organs	Reproduction_Traits	0.132637	0.0438
Pop_57	UC	Continuous trait	gcta	1171	15	0	Yes	Reproductive_organs	Reproduction_Traits	0.078391	0.0377
Pop_23	UC	Continuous trait	gcta	1259	141	0	Yes	Reproductive_organs	Reproduction_Traits	0.124826	0.027
Pop_56	UC	Continuous trait	gcta	560	166	0	Yes	Reproductive_organs	Reproduction_Traits	0.152297	0.0243
Pop_21	UC	Continuous trait	gcta	1087	14943	63	Yes	Reproductive_organs	Reproduction_Traits	0.999999	0.0216
Pop_23	UC	Continuous trait	gcta	1259	795	0	Yes	Reproductive_organs	Reproduction_Traits	0.103698	0.0205
Pop_56	UC	Continuous trait	gcta	560	16	0	Yes	Reproductive_organs	Reproduction_Traits	0.174036	0.0173
Pop_3	UC	Continuous trait	gcta	2128	42	0	Yes	Reproductive_organs	Reproduction_Traits	0.109179	0.0124
Pop_56	UC	Continuous trait	gcta	560	1171	0	Yes	Reproductive_organs	Reproduction_Traits	0.433223	0.00765
Pop_22	UC	Continuous trait	gcta	554	678	28	Yes	Reproductive_organs	Reproduction_Traits	0.442209	0.00453
Pop_3	UC	Continuous trait	gcta	2128	198	0	Yes	Reproductive_organs	Reproduction_Traits	0.231665	0.0039
Pop_3	UC	Continuous trait	gcta	2128	32	0	Yes	Reproductive_organs	Reproduction_Traits	0.267575	0.00106
Pop_57	UC	Continuous trait	gcta	1171	64	0	Yes	Reproductive_organs	Reproduction_Traits	0.127076	0.000124
Pop_57	UC	Continuous trait	gcta	1171	1	0	Yes	Reproductive_organs	Reproduction_Traits	0.11314	4.97e-05
Pop_52	UC	Continuous trait	gcta	1063	108	1	Yes	Reproductive_organs	Reproduction_Traits	0.337795	1.74e-05
Pop_21	UC	Continuous trait	gcta	1087	936	408	Yes	Reproductive_organs	Reproduction_Traits
Pop_21	UC	Continuous trait	gcta	1087	22	0	Yes	Reproductive_organs	Reproduction_Traits
Pop_22	UC	Continuous trait	gcta	554	229	14	Yes	Reproductive_organs	Reproduction_Traits
Pop_22	UC	Continuous trait	gcta	554	471	0	Yes	Reproductive_organs	Reproduction_Traits
Pop_22	UC	Continuous trait	gcta	554	454	0	Yes	Reproductive_organs	Reproduction_Traits
Pop_22	UC	Continuous trait	gcta	554	5661	421	Yes	Reproductive_organs	Reproduction_Traits
Pop_23	UC	Continuous trait	gcta	1259	3	0	Yes	Reproductive_organs	Reproduction_Traits
Pop_23	UC	Continuous trait	gcta	1259	445	0	Yes	Reproductive_organs	Reproduction_Traits
Pop_23	UC	Continuous trait	gcta	1259	11	0	Yes	Reproductive_organs	Reproduction_Traits
Pop_23	UC	Continuous trait	gcta	1259	43	0	Yes	Reproductive_organs	Reproduction_Traits
Pop_3	UC	Continuous trait	gcta	2128	69	0	Yes	Reproductive_organs	Reproduction_Traits
[truncated: 119 more rows]

## Sheet: Table S5
Table S5. Summary of 268 GWAS meta-analyses.
TraitName_abbr.	Breed	TraitName_Full	TraitType	N_GWAS	N_individual	N_SNP	N_SigSNP(P<1e-5)	N_SigSNP(P<5e-8)	N_LeadSNP(P<1e_5)	N_LeadSNP(P<5e_8)	SubCategory	SubCategoryColor	MainCategory	MainCategoryColor	QTLdb_FullName	QTLdb_abbr.	Rank_in_Figure2b
D_ADG	Duroc	Average daily gain	Continuous trait	16	5303	14102397	73091	10954	348	107	Growth	#02c9c9	Production_Traits	#00C8FD	Average daily gain	ADG	95
D_BFT	Duroc	Backfat thickness	Continuous trait	24	13116	15068108	70973	12344	358	100	Fatness	#98DE1F	Meat_and_Carcass_Traits	#515bd4	Average backfat thickness	BFT	17
D_BW	Duroc	Body weight	Continuous trait	15	10440	14712934	293	0	16	0	Growth	#02c9c9	Production_Traits	#00C8FD	Body weight	BW
D_DAYS	Duroc	Days	Continuous trait	17	9951	14506629	11070	1749	189	24	Growth	#02c9c9	Production_Traits	#00C8FD	Days	D	94
D_LMDEP	Duroc	Loin muscle depth	Continuous trait	12	12931	13436269	36589	7727	294	62	Anatomy	#6abe83	Meat_and_Carcass_Traits	#515bd4	Loin muscle depth	LMDEP	76
D_NBA	Duroc	Number born alive	Continuous trait	13	2330	11314032	12520	28	91	3	Litter_traits	#3399FF	Reproduction_Traits	#955EE0	Total number born alive	NBA	169
D_NBH	Duroc	Number born of healthy pigs	Continuous trait	13	1740	13070627	3432	7	83	2	Litter_traits	#3399FF	Reproduction_Traits	#955EE0	Number of healthy piglets	NHP	168
D_NBS	Duroc	Number born of stillborn pigs	Binary trait	8	2330	11314059	1	0	1	0	Litter_traits	#3399FF	Reproduction_Traits	#955EE0	Number of stillborn	NSB
D_NWEAN	Duroc	Number weaned	Continuous trait	18	2823	13146071	9733	18	82	4	Litter_traits	#3399FF	Reproduction_Traits	#955EE0	Number weaned	NWEAN	167
D_TLWT_BA	Duroc	Total litter weight of piglets born alive	Continuous trait	19	2823	13147819	102663	20113	220	58	Litter_traits	#3399FF	Reproduction_Traits	#955EE0	Litter weight, piglets born alive	TLWT	166
D_TNB	Duroc	Total number of born	Continuous trait	13	1740	13071695	7839	293	122	12	Litter_traits	#3399FF	Reproduction_Traits	#955EE0	Litter size	TNB	165
D_TNUM	Duroc	Teat number	Continuous trait	34	8667	14293110	120650	17595	452	310	Reproductive_organs	#C87CE4	Reproduction_Traits	#955EE0	Teat number	TNUM	28
L_ADG	Landrace	Average daily gain	Continuous trait	17	7092	16939459	47948	5666	428	155	Growth	#02c9c9	Production_Traits	#00C8FD	Average daily gain	ADG	93
L_BFT	Landrace	Backfat thickness	Continuous trait	18	8188	16831022	92818	17656	441	255	Fatness	#98DE1F	Meat_and_Carcass_Traits	#515bd4	Average backfat thickness	BFT	16
L_BW	Landrace	Body weight	Continuous trait	11	6852	16430328	88	0	22	0	Growth	#02c9c9	Production_Traits	#00C8FD	Body weight	BW
L_DAYS	Landrace	Days	Continuous trait	15	8188	16831022	22804	1585	347	80	Growth	#02c9c9	Production_Traits	#00C8FD	Days	D	92
L_LMDEP	Landrace	Loin muscle depth	Continuous trait	12	5941	15664449	108826	15007	450	220	Anatomy	#6abe83	Meat_and_Carcass_Traits	#515bd4	Loin muscle depth	LMDEP	75
L_NBA	Landrace	Number born alive	Continuous trait	24	2770	16716497	25917	3342	346	62	Litter_traits	#3399FF	Reproduction_Traits	#955EE0	Total number born alive	NBA	164
L_NBH	Landrace	Number born of healthy pigs	Continuous trait	24	3088	15847983	7126	23	129	5	Litter_traits	#3399FF	Reproduction_Traits	#955EE0	Number of healthy piglets	NHP	163
L_NBS	Landrace	Number born of stillborn pigs	Binary trait	19	2770	16716497	864	0	43	0	Litter_traits	#3399FF	Reproduction_Traits	#955EE0	Number of stillborn	NSB
L_NWEAN	Landrace	Number weaned	Continuous trait	23	3088	15847973	6	0	5	0	Litter_traits	#3399FF	Reproduction_Traits	#955EE0	Number weaned	NWEAN
L_TLWT_BA	Landrace	Total litter weight of piglets born alive	Continuous trait	24	3088	15847983	24839	1906	287	42	Litter_traits	#3399FF	Reproduction_Traits	#955EE0	Litter weight, piglets born alive	TLWT	162
L_TNB	Landrace	Total number of born	Continuous trait	30	3681	17110886	25532	2717	354	56	Litter_traits	#3399FF	Reproduction_Traits	#955EE0	Litter size	TNB	161
L_TNUM	Landrace	Teat number	Continuous trait	28	6292	16107730	165893	31002	393	381	Reproductive_organs	#C87CE4	Reproduction_Traits	#955EE0	Teat number	TNUM	27
M_ADG	All	Average daily gain	Continuous trait	75	36943	25316539	159403	34869	431	264	Growth	#02c9c9	Production_Traits	#00C8FD	Average daily gain	ADG	91
M_BFT	All	Backfat thickness	Continuous trait	91	58725	27288579	327374	111937	368	366	Fatness	#98DE1F	Meat_and_Carcass_Traits	#515bd4	Average backfat thickness	BFT	15
M_BW	All	Body weight	Continuous trait	48	42256	24154414	2126	20	60	6	Growth	#02c9c9	Production_Traits	#00C8FD	Body weight	BW	90
M_DAYS	All	Days	Continuous trait	61	49595	20416039	57910	11298	451	85	Growth	#02c9c9	Production_Traits	#00C8FD	Days	D	89
M_GD	All	Gestation days	Continuous trait	56	13325	18369886	15886	1374	242	31	Reproductive_traits	#f2317f	Reproduction_Traits	#955EE0	Gestation length	GEST	59
M_LEANCUTP	All	Lean cuts percentage	Continuous trait	22	17523	19218723	52311	6690	418	85	Anatomy	#6abe83	Meat_and_Carcass_Traits	#515bd4	Lean cuts percentage	LEANCUTP	74
M_LMA	All	Loin muscle area	Continuous trait	38	26176	19621998	142832	25469	487	233	Anatomy	#6abe83	Meat_and_Carcass_Traits	#515bd4	Loin muscle area	LMA	73
M_LMDEP	All	Loin muscle depth	Continuous trait	40	34439	21997829	142334	28300	524	234	Anatomy	#6abe83	Meat_and_Carcass_Traits	#515bd4	Loin muscle depth	LMDEP	72
M_MUMM	All	Number of mummified pigs	Binary trait	41	10339	17459059	19	0	4	0	Litter_traits	#3399FF	Reproduction_Traits	#955EE0	Number of mummified pigs	MUMM
M_NBA	All	Number born alive	Continuous trait	83	13193	19124685	36359	3792	447	82	Litter_traits	#3399FF	Reproduction_Traits	#955EE0	Total number born alive	NBA	160
M_NBA_D21	All	Number born alive (day 21)	Continuous trait	6	1083	8707970	24899	1196	86	6	Litter_traits	#3399FF	Reproduction_Traits	#955EE0			159
M_NBD	All	Number born of deformity pigs	Binary trait	18	3366	16145818	1	0	1	0	Litter_traits	#3399FF	Reproduction_Traits	#955EE0
M_NBH	All	Number born of healthy pigs	Continuous trait	82	17746	18696010	33775	1903	316	29	Litter_traits	#3399FF	Reproduction_Traits	#955EE0	Number of healthy piglets	NHP	158
M_NBS	All	Number born of stillborn pigs	Binary trait	55	11521	18822411	2378	35	101	5	Litter_traits	#3399FF	Reproduction_Traits	#955EE0	Number of stillborn	NSB	157
M_NBW	All	Number born of weak pigs	Binary trait	24	6302	16353207	358	0	35	0	Litter_traits	#3399FF	Reproduction_Traits	#955EE0
M_NWEAN	All	Number weaned	Continuous trait	82	18363	18711425	1184	0	45	0	Litter_traits	#3399FF	Reproduction_Traits	#955EE0	Number weaned	NWEAN
M_NWEAN_D21	All	Number weaned (day 21)	Continuous trait	6	1083	8707970	836	0	2	0	Litter_traits	#3399FF	Reproduction_Traits	#955EE0
M_TLWT_BA	All	Total litter weight of piglets born alive	Continuous trait	95	19701	18715409	123830	22988	430	152	Litter_traits	#3399FF	Reproduction_Traits	#955EE0	Litter birth weight	TLWT	156
M_TLWT_D21	All	Total litter weight of piglets (day 21)	Continuous trait	46	9064	17949160	4254	56	106	8	Litter_traits	#3399FF	Reproduction_Traits	#955EE0			155
M_TLWT_Male	All	Total litter weight of male piglets	Continuous trait	11	1652	10497235	153	0	16	0	Litter_traits	#3399FF	Reproduction_Traits	#955EE0
M_TLWT_Weaning	All	Total litter weight of piglets (weaning)	Continuous trait	63	11166	18011768	12863	4647	70	5	Litter_traits	#3399FF	Reproduction_Traits	#955EE0	Litter weaning weight	TLWT	154
M_TNB	All	Total number of born	Continuous trait	107	22217	19645834	54005	4848	445	91	Litter_traits	#3399FF	Reproduction_Traits	#955EE0	Litter size	TNB	153
M_TNUM	All	Teat number	Continuous trait	104	38158	20025428	216453	35877	379	434	Reproductive_organs	#C87CE4	Reproduction_Traits	#955EE0	Teat number	TNUM	26
M_UC	All	Uterine Capacity	Continuous trait	48	8571	17611091	11915	114	260	20	Reproductive_organs	#C87CE4	Reproduction_Traits	#955EE0	Uterine capacity	UC	25
M_WSI	All	Weaning to service interval	Continuous trait	61	16261	18521339	775	46	62	12	Reproductive_traits	#f2317f	Reproduction_Traits	#955EE0			58
S_ADFI_30T100	All	Average daily feed intake (30-100kg)	Continuous trait	1	240	9943815	1	0	1	0	Feed_intake	#D580C5	Production_Traits	#00C8FD	Average daily feed intake	FEEDIN
S_ADG_100	All	Average daily gain (birth-100kg)	Continuous trait	22	33709	23787839	11326	5439	48	5	Growth	#02c9c9	Production_Traits	#00C8FD			88
S_ADG_115	All	Average daily gain (birth-115kg)	Continuous trait	15	30753	18566549	7908	4323	25	4	Growth	#02c9c9	Production_Traits	#00C8FD			87
S_ADG_30	All	Average daily gain (birth-30kg)	Continuous trait	11	10115	23082269	250	0	40	0	Growth	#02c9c9	Production_Traits	#00C8FD	Average daily gain (birth-30 kg)
S_ADG_30T100	All	Average daily gain (30-100kg)	Continuous trait	21	28948	25059016	4950	853	46	8	Growth	#02c9c9	Production_Traits	#00C8FD	Average daily gain, 30-100kg	ADG	86
S_ADG_30T115	All	Average daily gain (30-115kg)	Continuous trait	6	8811	17274568	1952	422	15	1	Growth	#02c9c9	Production_Traits	#00C8FD			85
S_AFF	All	Age at first farrowing	Continuous trait	12	11007	17694838	458	2	23	1	Reproductive_traits	#f2317f	Reproduction_Traits	#955EE0	Age at first farrowing	AFF	57
S_AGEP	All	Age at puberty	Continuous trait	1	1083	8707970	27	0	3	0	Reproductive_traits	#f2317f	Reproduction_Traits	#955EE0	Age at puberty	AGEP
S_ALBU	All	Blood albumin level	Continuous trait	2	454	20166959	368	203	19	2	Blood_parameters	#FA9100	Health_Traits	#F4683B	Blood albumin level	ALBUM	123
S_AMYL	All	Amylase	Continuous trait	2	454	20166959	20955	5522	87	37	Blood_parameters	#FA9100	Health_Traits	#F4683B			122
S_BCS_DRP	All	Body condition score (DRP)	Multiple time points trait	5	4552	16694236	2456	304	104	62	Reproductive_traits	#f2317f	Reproduction_Traits	#955EE0			56
S_BFT_100	All	Backfat thickness (100kg)	Continuous trait	43	55321	26921471	60398	20809	182	40	Fatness	#98DE1F	Meat_and_Carcass_Traits	#515bd4	Backfat thickness at 100 kg	BFT	14
S_BFT_115	All	Backfat thickness (115kg)	Continuous trait	18	33650	19137332	11581	3252	75	11	Fatness	#98DE1F	Meat_and_Carcass_Traits	#515bd4			13
S_BFT_1R	All	Backfat thickness (first rib)	Continuous trait	2	1351	13909453	4	0	2	0	Fatness	#98DE1F	Meat_and_Carcass_Traits	#515bd4	Backfat at first rib	1RIBBFT
S_BFT_endtest	All	Backfat thickness (end test)	Continuous trait	26	38603	21451404	20522	6666	101	8	Fatness	#6abe83	Meat_and_Carcass_Traits	#515bd4			71
S_BFT_LR	All	Backfat thickness (last rib)	Continuous trait	2	1351	13909453	4	0	3	0	Fatness	#98DE1F	Meat_and_Carcass_Traits	#515bd4	Backfat at last rib	LUMBF
S_BMI	All	Body mass index	Continuous trait	4	454	20168835	155	0	22	0	Anatomy	#6abe83	Meat_and_Carcass_Traits	#515bd4	body mass index	BMI
S_BODYL	All	Body length	Continuous trait	5	3828	18948787	264	0	14	0	Growth	#02c9c9	Production_Traits	#00C8FD	Body length	BODYL
S_BW_birth	All	Body weight (birth)	Continuous trait	10	20945	22852019	2060	19	56	6	Growth	#02c9c9	Production_Traits	#00C8FD	Birth weight	BW	84
S_BW_endtest	All	Body weight (end test)	Continuous trait	25	40189	20262318	8878	5430	32	2	Growth	#02c9c9	Production_Traits	#00C8FD	test-end weight	BW	83
S_BW_slaughter	All	Body weight (slaughter)	Continuous trait	2	508	14549800	348	0	5	0	Growth	#02c9c9	Production_Traits	#00C8FD	Body weight at slaughter	BW
S_BW_starttest	All	Body weight (start test)	Continuous trait	11	22727	18729526	511	0	12	0	Growth	#02c9c9	Production_Traits	#00C8FD	starting body weight	BW
S_CACIR	All	Cannon bone circumference	Continuous trait	5	3828	18948787	373	0	15	0	Conformation	#DEDC48	Exterior_Traits	#FC98CA	Cannon bone circumference	CBC
S_CD4CD8LP	All	CD4 positive, CD8 positive leukocyte percentage	Continuous trait	6	885	18073803	285	0	22	0	Immune_capacity	#FFAA99	Health_Traits	#F4683B	CD4-positive, CD8-positive leukocyte percentage	CD4CD8LP
S_CD4CD8LR	All	CD4 positive / CD8 positive leukocyte ratio	Continuous trait	6	885	18073803	93975	43242	23	5	Immune_capacity	#FFAA99	Health_Traits	#F4683B	CD4-positive/CD8-positive leukocyte ratio	CD4CD8LR	43
S_CD4CD8NP	All	CD4 positive, CD8 negative leukocyte percentage	Continuous trait	6	885	18073803	72267	48336	30	2	Immune_capacity	#FFAA99	Health_Traits	#F4683B	CD4-positive, CD8-negative leukocyte percentage	CD4CD8NP	42
S_CD4LP	All	CD4 positive leukocyte percentage	Continuous trait	6	885	18073803	69545	45523	19	2	Immune_capacity	#FFAA99	Health_Traits	#F4683B	CD4-positive leukocyte percentage	CD4LP	41
S_CD4NCD8NP	All	CD4 negative, CD8 negative leukocyte percentage	Continuous trait	6	885	18073791	11309	2315	7	3	Immune_capacity	#FFAA99	Health_Traits	#F4683B	CD4-negative, CD8-negative leukocyte percentage	CD4NCD8NP	40
S_CD4NCD8P	All	CD4 negative, CD8 positive leukocyte percentage	Continuous trait	6	885	18073803	2833	73	45	4	Immune_capacity	#FFAA99	Health_Traits	#F4683B	CD4-negative, CD8-positive leukocyte percentage	CD4NCD8P	39
S_CD8LP	All	CD8 positive leukocyte percentage	Continuous trait	6	885	18073803	789	74	19	2	Immune_capacity	#FFAA99	Health_Traits	#F4683B	CD8-positive leukocyte percentage	CD8LP	38
S_CEPTA	All	Cholesteryl ester transfer protein activity	Continuous trait	2	454	20168713	2309	30	24	1	Blood_parameters	#FA9100	Health_Traits	#F4683B			121
S_CHCIR	All	Chest circumference	Continuous trait	1	572	11226141	177	0	14	0	Growth	#02c9c9	Production_Traits	#00C8FD	Chest circumference	CHCIR
S_CHOL_E	All	Cholesterol level esterified	Continuous trait	2	454	20168835	3036	142	40	4	Blood_parameters	#FA9100	Health_Traits	#F4683B	Cholesterol level	CHOLS	120
S_CHOL_E_HDLc	All	Cholesterol level esterified (HDLc)	Continuous trait	2	454	20168835	1220	16	21	1	Blood_parameters	#FA9100	Health_Traits	#F4683B			119
S_CHOL_F	All	Cholesterol level free	Continuous trait	2	454	20168835	567	2	45	1	Blood_parameters	#FA9100	Health_Traits	#F4683B			118
S_CHOL_F_HDLc	All	Cholesterol level free (HDLc)	Continuous trait	2	454	20168835	1228	71	27	9	Blood_parameters	#FA9100	Health_Traits	#F4683B			117
S_CHOL_HDL	All	HDL cholesterol	Continuous trait	4	454	20168835	904	3	32	1	Blood_parameters	#FA9100	Health_Traits	#F4683B	HDL cholesterol	HDL	116
S_CHOL_HDLc	All	HDL cholesterol (HDLc)	Continuous trait	2	454	20168835	244	0	24	0	Blood_parameters	#FA9100	Health_Traits	#F4683B		HDL
S_CHOL_LDL	All	LDL cholesterol	Continuous trait	4	454	20168835	28320	5650	68	9	Blood_parameters	#FA9100	Health_Traits	#F4683B	LDL cholesterol	LDL	115
S_CHOL_M	All	Cholesterol (meat)	Continuous trait	2	368	9126312	0	0	0	0	Chemistry	#e79686	Meat_and_Carcass_Traits	#515bd4	Cholesterol level in meat
S_CHOL_T	All	Total Cholesterol	Continuous trait	6	822	20773455	10394	2945	65	8	Blood_parameters	#FA9100	Health_Traits	#F4683B			114
S_CONFSC	All	Conformation score	Continuous trait	1	356	8711178	5	0	1	0	Conformation	#DEDC48	Exterior_Traits	#FC98CA	Conformation score	CONF
S_COOKY	All	Cooking yield	Continuous trait	1	140	10961098	123	0	3	0	Texture	#FDCFF4	Meat_and_Carcass_Traits	#515bd4	Cooking yield	COOKY
S_CORT	All	Cortisol (hair)	Continuous trait	1	432	9527257	0	0	0	0	Blood_parameters	#FA9100	Health_Traits	#F4683B	Cortisol level	CORT
S_CRCL	All	Carcass length	Continuous trait	7	3621	16883130	57347	21724	108	21	Anatomy	#6abe83	Meat_and_Carcass_Traits	#515bd4	Carcass length	CRCL	70
S_CREA	All	Creatinine	Continuous trait	2	454	20166959	150	0	10	0	Blood_parameters	#FA9100	Health_Traits	#F4683B	Creatinine	CREA
S_DAYS_100	All	Days (birth-100kg)	Continuous trait	30	48350	20382408	15042	6315	46	8	Growth	#02c9c9	Production_Traits	#00C8FD	Days to 100 kg	D100	82
S_DAYS_115	All	Days (birth-115kg)	Continuous trait	19	35756	19288347	3547	822	45	5	Growth	#02c9c9	Production_Traits	#00C8FD	Days to 115 kg	D115	81
S_DAYS_30	All	Days (birth-30kg)	Continuous trait	12	25260	18514885	225	0	22	0	Growth	#02c9c9	Production_Traits	#00C8FD	Days to 30 kg	D30
S_DRESSP	All	Dressing percentage	Continuous trait	1	140	10961098	10093	449	61	11	Anatomy	#6abe83	Meat_and_Carcass_Traits	#515bd4	Dressing percentage	DRESS%	69
S_EOS	All	Eosinophil number	Continuous trait	1	432	9527257	27	0	1	0	Immune_capacity	#FFAA99	Health_Traits	#F4683B	Eosinophil number	EOS
S_FAC10T0	All	Capric acid content	Continuous trait	2	368	9126312	2	0	2	0	Fatty_acid_content	#CC9282	Meat_and_Carcass_Traits	#515bd4	Capric acid content	FA-C10:0
S_FAC12T0	All	Lauric acid content	Continuous trait	2	368	9126312	0	0	0	0	Fatty_acid_content	#CC9282	Meat_and_Carcass_Traits	#515bd4	Lauric acid content	FA-C12:0
S_FAC14T0	All	Myristic acid content	Continuous trait	2	368	9126312	2027	0	4	0	Fatty_acid_content	#CC9282	Meat_and_Carcass_Traits	#515bd4	Myristic acid content	FA-C14:0
S_FAC16T0	All	Palmitic acid content	Continuous trait	2	368	9126312	461	0	6	0	Fatty_acid_content	#CC9282	Meat_and_Carcass_Traits	#515bd4	Palmitic acid content	FA-C16:0
S_FAC16T1	All	Palmitoleic acid content	Continuous trait	2	368	9126312	6650	352	16	3	Fatty_acid_content	#CC9282	Meat_and_Carcass_Traits	#515bd4	Palmitoleic acid content	FA-C16:1	8
S_FAC17T0	All	Margaric acid content	Continuous trait	2	368	9126312	162	0	6	0	Fatty_acid_content	#CC9282	Meat_and_Carcass_Traits	#515bd4	Margaric acid content	FA-C17:0
S_FAC18T0	All	Stearic acid content	Continuous trait	2	368	9126312	5119	1159	7	2	Fatty_acid_content	#CC9282	Meat_and_Carcass_Traits	#515bd4	Stearic acid content	FA-C18:0	7
S_FAC18T1	All	Oleic acid content	Continuous trait	2	368	9126312	35	0	1	0	Fatty_acid_content	#CC9282	Meat_and_Carcass_Traits	#515bd4	Oleic acid content	FA-C18:1
S_FAC18T2	All	Linoleic acid content	Continuous trait	2	368	9126312	58	0	1	0	Fatty_acid_content	#CC9282	Meat_and_Carcass_Traits	#515bd4	Linoleic acid content	FA-C18:2
S_FAC18T3	All	Gamma-linolenic acid content	Continuous trait	2	368	9126312	0	0	0	0	Fatty_acid_content	#CC9282	Meat_and_Carcass_Traits	#515bd4	Gamma-linolenic acid content	FA-C18:3
S_FAC20T0	All	Arachidic acid content	Continuous trait	2	368	9126312	0	0	0	0	Fatty_acid_content	#CC9282	Meat_and_Carcass_Traits	#515bd4	Arachidic acid content	FA-C20:0
S_FAC20T1	All	Eicosenoic acid content/Gadoleic acid content	Continuous trait	2	368	9126312	190	0	4	0	Fatty_acid_content	#CC9282	Meat_and_Carcass_Traits	#515bd4	Eicosenoic acid content	FA-C20:1
S_FAC20T2	All	Eicosadienoic acid content	Continuous trait	2	368	9126312	0	0	0	0	Fatty_acid_content	#CC9282	Meat_and_Carcass_Traits	#515bd4	Eicosadienoic acid content	FA-C20:2
S_FAC20T4	All	Arachidonic acid content	Continuous trait	2	368	9126312	0	0	0	0	Fatty_acid_content	#CC9282	Meat_and_Carcass_Traits	#515bd4	Arachidonic acid content	FA-C20:4
S_FATP_trunkregion	All	Fat percentage (trunk region)	Continuous trait	2	454	20168835	659	0	29	0	Fatness	#98DE1F	Meat_and_Carcass_Traits	#515bd4
S_FATP_wholebody	All	Fat percentage (whole body)	Continuous trait	2	454	20168582	762	0	31	0	Fatness	#98DE1F	Meat_and_Carcass_Traits	#515bd4
S_FATWT	All	Fat weight (total)	Continuous trait	8	454	20168582	413	44	46	6	Fatness	#98DE1F	Meat_and_Carcass_Traits	#515bd4	Fat weight (total)	FATWT	12
S_FEEDCON_30T100	All	Feed conversion ratio (30-100kg)	Continuous trait	8	19095	17927379	187	5	11	1	Feed_conversion	#C1A6E6	Production_Traits	#00C8FD	Feed conversion ratio	FEEDCON	4
S_FEEDCON_30T115	All	Feed conversion ratio (30-115kg)	Continuous trait	3	2900	15378247	141	5	15	1	Feed_conversion	#C1A6E6	Production_Traits	#00C8FD	Feed conversion ratio	FEEDCON	3
S_FEEDT	All	Feeding time (per day)	Continuous trait	1	2797	10159388	511	1	3	1	Behavioral	#a696c8	Exterior_Traits	#FC98CA	Time spent feeding	FEEDT	2
S_FLCONF	All	Feet and let conformation	Continuous trait	1	356	8711178	40	0	1	0	Conformation	#DEDC48	Exterior_Traits	#FC98CA	Feet and leg conformation	FLCONF
S_FRUC	All	Fructosamin	Continuous trait	2	454	20166959	400	16	22	3	Blood_parameters	#FA9100	Health_Traits	#F4683B	Glycated serum protein level		113
S_GD_DRP	All	Gestation days (DRP)	Multiple time points trait	13	15490	18725347	281	3	31	2	Reproductive_traits	#f2317f	Reproduction_Traits	#955EE0	Gestation length	GEST	55
S_GGT	All	GGT	Continuous trait	2	454	20166959	18285	1406	46	18	Blood_parameters	#FA9100	Health_Traits	#F4683B			112
S_GLU	All	Fasting Glucose	Continuous trait	4	454	20166995	402	172	42	18	Blood_parameters	#FA9100	Health_Traits	#F4683B	Glucose level	GLU	111
S_GRANP	All	Granulocytes phagocytosis	Continuous trait	2	432	9527257	80	0	4	0	Immune_capacity	#FFAA99	Health_Traits	#F4683B	Granulocyte percentage
S_HAPT	All	Haptoglobin in serum	Continuous trait	1	432	9527257	0	0	0	0	Blood_parameters	#FA9100	Health_Traits	#F4683B
S_HCT	All	Hematocrit	Continuous trait	7	1317	19405765	18308	294	102	11	Blood_parameters	#FA9100	Health_Traits	#F4683B	Hematocrit	HCT	110
S_HDL	All	High-density lipoprotein	Continuous trait	2	368	9126312	1	0	1	0	Blood_parameters	#FA9100	Health_Traits	#F4683B	HDL cholesterol
S_HECONF	All	Head conformation	Continuous trait	1	356	8711178	0	0	0	0	Conformation	#DEDC48	Exterior_Traits	#FC98CA
S_HEIGHT	All	Body height	Continuous trait	5	3828	18948787	313	1	12	1	Growth	#02c9c9	Production_Traits	#00C8FD	Body height	HEIGHT	80
S_HFT	All	Ham fat thickness	Continuous trait	1	368	9126312	2	0	2	0	Fatness	#98DE1F	Meat_and_Carcass_Traits	#515bd4	Ham fat thickness	HFT
S_HGB	All	Hemoglobin	Continuous trait	7	1317	19405765	11953	12	25	5	Blood_parameters	#FA9100	Health_Traits	#F4683B	Hemoglobin	HGB	109
S_IFGIL10	All	Interferon-gamma to interleukin-10 ratio	Continuous trait	6	885	18073803	6246	2739	119	52	Immune_capacity	#FFAA99	Health_Traits	#F4683B	Interferon-gamma to interleukin-10 ratio	IFNGIL10	37
S_IFNG	All	Interferon-gamma level	Continuous trait	6	885	18073803	1713	170	68	13	Immune_capacity	#FFAA99	Health_Traits	#F4683B	Interferon-gamma level	IFNG	36
S_IGA	All	Immunoglobulin A level	Continuous trait	2	432	9527257	13	0	2	0	Blood_parameters	#FA9100	Health_Traits	#F4683B
S_IGG	All	Immunoglobulin G level	Continuous trait	7	1317	19405765	29125	1510	292	61	Immune_capacity	#FFAA99	Health_Traits	#F4683B	Immunoglobulin G level	IGG	35
S_IGM	All	Immunoglobulin M level	Continuous trait	1	432	9527257	15	0	5	0	Blood_parameters	#FA9100	Health_Traits	#F4683B	Sarcocystis miescheriana IgM levels
S_IL10	All	Interleukin-10 level	Continuous trait	6	885	18073803	635	111	31	8	Immune_capacity	#FFAA99	Health_Traits	#F4683B	Interleukin-10 level	IL10	34
S_IMF	All	Intramuscular fat content	Continuous trait	6	5188	16089882	708	103	42	4	Fatness	#98DE1F	Meat_and_Carcass_Traits	#515bd4	Intramuscular fat content	IMF	11
S_LDL	All	Low density lipoprotein	Continuous trait	2	368	9126312	769	188	1	1	Blood_parameters	#FA9100	Health_Traits	#F4683B	LDL cholesterol		108
S_LEANCUTP_100	All	Lean cuts percentage (100kg)	Continuous trait	12	17523	19218723	3316	38	34	9	Anatomy	#6abe83	Meat_and_Carcass_Traits	#515bd4	Lean cuts percentage	LEANCUTP	68
S_LEANCUTP_115	All	Lean cuts percentage (115kg)	Continuous trait	10	14370	18416464	1566	516	29	1	Anatomy	#6abe83	Meat_and_Carcass_Traits	#515bd4	Lean cuts percentage	LEANCUTP	67
S_LEANWT	All	Lean meat weight (whole body)	Continuous trait	2	454	20168582	11008	584	123	23	Anatomy	#6abe83	Meat_and_Carcass_Traits	#515bd4	Lean meat weight	LEANWT	66
S_LECIR	All	legs buttocks circumference	Continuous trait	1	572	11226141	40	0	19	0	Conformation	#DEDC48	Exterior_Traits	#FC98CA	Abdominal circumference	CBC
S_LIPA	All	Lipases	Continuous trait	2	454	20166959	16656	7295	176	123	Blood_parameters	#FA9100	Health_Traits	#F4683B			107
S_LMA_100	All	Loin muscle area (100kg)	Continuous trait	15	22825	19418485	7547	650	38	6	Anatomy	#6abe83	Meat_and_Carcass_Traits	#515bd4	Loin muscle area at 100 kg	LMA	65
S_LMA_115	All	Loin muscle area (115kg)	Continuous trait	11	15615	18511117	5397	1268	37	2	Anatomy	#6abe83	Meat_and_Carcass_Traits	#515bd4			64
S_LMA_endtest	All	Loin muscle area (end test)	Continuous trait	12	17559	18624289	425	0	11	0	Anatomy	#6abe83	Meat_and_Carcass_Traits	#515bd4
S_LMDEP_100	All	Loin muscle depth (100kg)	Continuous trait	20	34439	21997829	13461	1889	131	12	Anatomy	#6abe83	Meat_and_Carcass_Traits	#515bd4	Loin muscle depth	LMDEP	63
S_LMDEP_115	All	Loin muscle depth (115kg)	Continuous trait	12	24170	18095877	2937	85	38	3	Anatomy	#6abe83	Meat_and_Carcass_Traits	#515bd4	Loin muscle depth	LMDEP	62
S_LMDEP_endtest	All	Loin muscle depth (end test)	Continuous trait	8	18101	16088220	49	0	16	0	Anatomy	#6abe83	Meat_and_Carcass_Traits	#515bd4	Loin muscle depth	LMDEP
S_LYMPH	All	Lymphocyte count	Continuous trait	7	1317	19405765	442	0	11	0	Immune_capacity	#FFAA99	Health_Traits	#F4683B	Lymphocyte number	LYMPH
S_LYMPHP	All	Lymphocyte percentage	Continuous trait	6	885	18073803	315	1	27	1	Immune_capacity	#FFAA99	Health_Traits	#F4683B	Lymphocyte percentage	LYMPHP	33
S_LYSOZ	All	Lysozyme level	Continuous trait	6	885	18073803	13883	1281	212	35	Immune_capacity	#FFAA99	Health_Traits	#F4683B	Lysozyme level	LYSOZ	32
S_MCH	All	Mean corpuscular hemoglobin content	Continuous trait	6	885	18073803	534	0	16	0	Blood_parameters	#FA9100	Health_Traits	#F4683B	Mean corpuscular hemoglobin content	MCH
S_MCHC	All	Mean corpuscular hemoglobin concentration	Continuous trait	5	1317	19405765	5122	56	45	9	Blood_parameters	#FA9100	Health_Traits	#F4683B	Mean corpuscular hemoglobin concentration	MCHC	106
S_MCOLOR_a	All	Meat color-a	Continuous trait	2	140	10961098	554	0	12	0	Meat_color	#9dd3a8	Meat_and_Carcass_Traits	#515bd4	Meat color-a	MCOLOR_a
S_MCOLOR_b	All	Meat color-b	Continuous trait	2	140	10961098	7	0	2	0	Meat_color	#9dd3a8	Meat_and_Carcass_Traits	#515bd4	Meat color-b	MCOLOR_b
S_MCOLOR_L	All	Meat color-L	Continuous trait	2	140	10961098	38	0	5	0	Meat_color	#9dd3a8	Meat_and_Carcass_Traits	#515bd4	Meat color-L	MCOLOR_L
S_MCV	All	Mean corpuscular volume	Continuous trait	5	1317	19405765	27775	2221	45	11	Blood_parameters	#FA9100	Health_Traits	#F4683B	Mean corpuscular volume	MCV	105
S_MFR	All	meat to fat ratio	Continuous trait	5	2638	13940880	45200	31874	52	7	Anatomy	#6abe83	Meat_and_Carcass_Traits	#515bd4	meat to fat ratio	MFR	61
S_MONO	All	Monocyte number	Continuous trait	7	1317	19405765	296	0	14	0	Immune_capacity	#FFAA99	Health_Traits	#F4683B	Monocyte number	MONO
S_MONOP	All	Monocytes phagocytosis	Continuous trait	8	1317	19405765	275	4	25	1	Immune_capacity	#FFAA99	Health_Traits	#F4683B	Monocyte percentage	MONOPP	31
S_MPFAR	All	Polyunsaturated fatty acid to monounsaturated fatty acid ratio	Continuous trait	2	368	9126312	0	0	0	0	Fatty_acid_content	#CC9282	Meat_and_Carcass_Traits	#515bd4	Polyunsaturated fatty acid to monounsaturated fatty acid ratio	MPFAR
S_MPVOL	All	Mean platelet volume	Continuous trait	6	885	18073803	188	43	11	1	Blood_parameters	#FA9100	Health_Traits	#F4683B	Mean platelet volume	MPVOL	104
S_MUFA	All	Monounsturated fatty acids	Continuous trait	2	368	9126312	4	0	1	0	Fatty_acid_content	#CC9282	Meat_and_Carcass_Traits	#515bd4	Monounsaturated fatty acid content	MUFA
S_MUMM_DRP	All	Number of mummified pigs (DRP)	Multiple time points trait	17	29841	18998815	3250	829	191	69	Litter_traits	#3399FF	Reproduction_Traits	#955EE0	Number of mummified pigs	MUMM	152
S_NBA_D21_DRP	All	Number born alive (day 21, DRP)	Multiple time points trait	1	1083	8707970	2878	615	33	9	Litter_traits	#3399FF	Reproduction_Traits	#955EE0			151
S_NBA_DRP	All	Number born alive (DRP)	Multiple time points trait	22	30377	19816869	2111	152	89	16	Litter_traits	#3399FF	Reproduction_Traits	#955EE0	Total number born alive	NBA	150
S_NBA_P1	All	Number born alive (parity 1)	Continuous trait	17	13193	19124642	324	0	23	0	Litter_traits	#3399FF	Reproduction_Traits	#955EE0
S_NBA_P2	All	Number born alive (parity 2)	Continuous trait	15	12437	19119345	83	0	17	0	Litter_traits	#3399FF	Reproduction_Traits	#955EE0
S_NBA_P3	All	Number born alive (parity 3)	Continuous trait	15	12437	19113561	171	0	16	0	Litter_traits	#3399FF	Reproduction_Traits	#955EE0
S_NBA_P4	All	Number born alive (parity 4)	Continuous trait	13	10884	18998975	69	0	14	0	Litter_traits	#3399FF	Reproduction_Traits	#955EE0
S_NBA_P5	All	Number born alive (parity 5)	Continuous trait	12	10724	18936782	123	0	15	0	Litter_traits	#3399FF	Reproduction_Traits	#955EE0
S_NBA_P6	All	Number born alive (parity 6)	Continuous trait	11	10135	18821116	239	1	23	1	Litter_traits	#3399FF	Reproduction_Traits	#955EE0			149
S_NBD_DRP	All	Number born of deformity pigs (DRP)	Multiple time points trait	6	5593	17610162	3064	322	93	30	Litter_traits	#3399FF	Reproduction_Traits	#955EE0	Number of deformity pigs	NBD	148
S_NBH_DRP	All	Number born of healthy pigs (DRP)	Multiple time points trait	18	29165	19144100	649	1	44	1	Litter_traits	#3399FF	Reproduction_Traits	#955EE0			147
S_NBH_P1	All	Number born of healthy pigs (parity 1)	Continuous trait	16	17746	18695744	1250	0	19	0	Litter_traits	#3399FF	Reproduction_Traits	#955EE0
S_NBH_P2	All	Number born of healthy pigs (parity 2)	Continuous trait	15	17535	18692050	424	1	22	1	Litter_traits	#3399FF	Reproduction_Traits	#955EE0			146
S_NBH_P3	All	Number born of healthy pigs (parity 3)	Continuous trait	15	17535	18681281	169	0	23	0	Litter_traits	#3399FF	Reproduction_Traits	#955EE0
S_NBH_P4	All	Number born of healthy pigs (parity 4)	Continuous trait	13	15982	18289847	177	0	17	0	Litter_traits	#3399FF	Reproduction_Traits	#955EE0
S_NBH_P5	All	Number born of healthy pigs (parity 5)	Continuous trait	12	15822	18090510	2876	0	23	0	Litter_traits	#3399FF	Reproduction_Traits	#955EE0
S_NBH_P6	All	Number born of healthy pigs (parity 6)	Continuous trait	11	15233	17931206	166	5	24	2	Litter_traits	#3399FF	Reproduction_Traits	#955EE0			145
S_NBS_DRP	All	Number born of stillborn pigs (DRP)	Multiple time points trait	21	31430	20009048	1340	81	78	6	Litter_traits	#3399FF	Reproduction_Traits	#955EE0	Number of stillborn	NBS	144
S_NBS_P1	All	Number born of stillborn pigs (parity 1)	Binary trait	11	10339	17499039	334	0	4	0	Litter_traits	#3399FF	Reproduction_Traits	#955EE0
S_NBS_P2	All	Number born of stillborn pigs (parity 2)	Binary trait	12	10928	17680885	25	0	5	0	Litter_traits	#3399FF	Reproduction_Traits	#955EE0
S_NBS_P3	All	Number born of stillborn pigs (parity 3)	Binary trait	8	7853	18393698	63	0	2	0	Litter_traits	#3399FF	Reproduction_Traits	#955EE0
S_NBS_P4	All	Number born of stillborn pigs (parity 4)	Binary trait	9	8077	18282241	31	0	8	0	Litter_traits	#3399FF	Reproduction_Traits	#955EE0
S_NBS_P5	All	Number born of stillborn pigs (parity 5)	Binary trait	7	7073	17431623	9	0	3	0	Litter_traits	#3399FF	Reproduction_Traits	#955EE0
S_NBS_P6	All	Number born of stillborn pigs (parity 6)	Binary trait	8	8136	17718576	7	0	4	0	Litter_traits	#3399FF	Reproduction_Traits	#955EE0
S_NBW_DRP	All	Number born of weak pigs (DRP)	Multiple time points trait	17	27979	19044257	1322	215	162	60	Litter_traits	#3399FF	Reproduction_Traits	#955EE0			143
S_NEUT	All	Neutrophil count	Continuous trait	7	1317	19405765	716	1	27	1	Immune_capacity	#FFAA99	Health_Traits	#F4683B	Neutrophil count	NEUT	30
S_NEUTLYMR	All	Neutrophil to lymphocyte ration	Continuous trait	1	432	9527257	0	0	0	0	Immune_capacity	#FFAA99	Health_Traits	#F4683B
S_NEUTP	All	Neutrophil percentage	Continuous trait	6	885	18073803	392	0	11	0	Immune_capacity	#FFAA99	Health_Traits	#F4683B	Neutrophil percentage	NEUTP
S_NO	All	Nitric oxide (serum)	Continuous trait	1	432	9527257	0	0	0	0	Blood_parameters	#FA9100	Health_Traits	#F4683B
S_NWEAN_D21_DRP	All	Number weaned (day 21, DRP)	Multiple time points trait	1	1083	8707970	242	120	12	1	Litter_traits	#3399FF	Reproduction_Traits	#955EE0			142
S_NWEAN_DRP	All	Number weaned (DRP)	Multiple time points trait	16	26632	18822166	3407	420	93	24	Litter_traits	#3399FF	Reproduction_Traits	#955EE0	Number weaned	NWEAN	141
S_NWEAN_P1	All	Number weaned (parity 1)	Continuous trait	16	18363	18711382	5	0	3	0	Litter_traits	#3399FF	Reproduction_Traits	#955EE0
S_NWEAN_P2	All	Number weaned (parity 2)	Continuous trait	15	18152	18708508	275	0	30	0	Litter_traits	#3399FF	Reproduction_Traits	#955EE0
S_NWEAN_P3	All	Number weaned (parity 3)	Continuous trait	15	18152	18702621	565	301	33	15	Litter_traits	#3399FF	Reproduction_Traits	#955EE0			140
S_NWEAN_P4	All	Number weaned (parity 4)	Continuous trait	13	16476	18455472	961	1	48	1	Litter_traits	#3399FF	Reproduction_Traits	#955EE0			139
S_NWEAN_P5	All	Number weaned (parity 5)	Continuous trait	13	16905	18535844	577	19	33	4	Litter_traits	#3399FF	Reproduction_Traits	#955EE0			138
S_NWEAN_P6	All	Number weaned (parity 6)	Continuous trait	10	15269	18188064	171	7	20	1	Litter_traits	#3399FF	Reproduction_Traits	#955EE0			137
S_OBI	All	Obesity index	Continuous trait	4	454	20168835	1609	115	28	1	Fatness	#98DE1F	Meat_and_Carcass_Traits	#515bd4	Obesity index	OBIN	10
S_PCT	All	Plateletocrit	Continuous trait	6	885	18073803	445	1	30	1	Blood_parameters	#FA9100	Health_Traits	#F4683B	Plateletcrit	PCT	103
S_pH	All	pH post morten	Continuous trait	2	140	10961098	3885	14	36	2	pH	#62FECC	Meat_and_Carcass_Traits	#515bd4			1
S_PHAGOP	All	Phagocytosis	Continuous trait	2	432	9527257	160	0	7	0	Immune_capacity	#FFAA99	Health_Traits	#F4683B	Phagocytic activity	PHAGP
S_PHOS	All	Phospholipid level	Continuous trait	2	454	20168835	347	2	38	1	Blood_parameters	#FA9100	Health_Traits	#F4683B	Phosphate level	PHOS	102
S_PHOS_HDL	All	High density lipoprotein phospholipids	Continuous trait	2	454	20168835	196	5	31	2	Blood_parameters	#FA9100	Health_Traits	#F4683B			101
S_PLDWID	All	Platelet distribution width	Continuous trait	6	885	18073803	59599	4987	74	6	Blood_parameters	#FA9100	Health_Traits	#F4683B	Platelet distribution width	PLDWID	100
S_PLTCT	All	Platelets count	Continuous trait	7	1317	19405765	2780	10	44	5	Blood_parameters	#FA9100	Health_Traits	#F4683B	Platelet count	PLTCT	99
S_PUFA	All	Polyunsaturated fatty acid content	Continuous trait	2	368	9126312	0	0	0	0	Fatty_acid_content	#CC9282	Meat_and_Carcass_Traits	#515bd4	Polyunsaturated fatty acid content	PUFA
S_RBC	All	Red blood cell count	Continuous trait	7	1317	19405765	11265	60	90	3	Blood_parameters	#FA9100	Health_Traits	#F4683B	Red blood cell count	RBC	98
S_RCDW	All	Red cell distribution width	Continuous trait	4	885	18073803	1360	1	38	1	Blood_parameters	#FA9100	Health_Traits	#F4683B	Red cell distribution width	RCDW	97
S_RFI	All	Residual feed intake	Continuous trait	1	240	9943815	105	0	4	0	Feed_intake	#D580C5	Production_Traits	#00C8FD	Residual feed intake	RFI
S_SECOL_DRP	All	Semen colour (DRP)	Multiple time points trait	5	4552	16695272	2877	354	67	18	Reproductive_traits	#f2317f	Reproduction_Traits	#955EE0			54
S_SEMVOL_DRP	All	Semen volume (DRP)	Multiple time points trait	10	8866	18193699	2523	104	59	13	Reproductive_traits	#f2317f	Reproduction_Traits	#955EE0	Semen volume	SEMVOL	53
S_SEODO_DRP	All	Semen odor (DRP)	Multiple time points trait	5	4552	16694236	2985	419	114	64	Reproductive_traits	#f2317f	Reproduction_Traits	#955EE0			52
S_SEPH_DRP	All	Semen pH (DRP)	Multiple time points trait	3	2900	15378236	853	85	31	4	Reproductive_traits	#f2317f	Reproduction_Traits	#955EE0	Semen pH	SEPH	51
S_SESS_DRP	All	Semen sexuality score (DRP)	Multiple time points trait	5	4552	16694236	5191	1176	129	69	Reproductive_traits	#f2317f	Reproduction_Traits	#955EE0			50
S_SFA	All	Saturated fatty acid content	Continuous trait	2	368	9126312	3378	3	5	1	Fatty_acid_content	#CC9282	Meat_and_Carcass_Traits	#515bd4	Saturated fatty acid content	SFA	6
S_SHEAR	All	Shear force	Continuous trait	1	140	10961098	0	0	0	0	Texture	#FDCFF4	Meat_and_Carcass_Traits	#515bd4	Shear force	SHEAR
S_SPABR_DRP	All	Sperm abnormality rate (DRP)	Multiple time points trait	10	8866	18195460	1912	166	92	25	Reproductive_traits	#f2317f	Reproduction_Traits	#955EE0	Sperm abnormality rate	SPABR	49
S_SPCON_DRP	All	Sperm concentration (DRP)	Multiple time points trait	10	8866	18193873	833	137	52	5	Reproductive_traits	#f2317f	Reproduction_Traits	#955EE0	Sperm concentration	SPCON	48
S_SPCOUNT_DRP	All	Sperm count (DRP)	Multiple time points trait	10	8866	18192459	2704	1638	100	57	Reproductive_traits	#f2317f	Reproduction_Traits	#955EE0	Sperm count	SPERMCT	47
S_SPMOT_DRP	All	Sperm motility (DRP)	Multiple time points trait	10	8866	18193874	925	52	70	5	Reproductive_traits	#f2317f	Reproduction_Traits	#955EE0	Sperm motility	SPMOT	46
S_SPPMOT_DRP	All	Sperm progressive motility (DRP)	Multiple time points trait	3	850	12201021	3740	3	12	2	Reproductive_traits	#f2317f	Reproduction_Traits	#955EE0	Sperm progressive motility	SPPMOT	45
S_TLWT_BA_DRP	All	Total litter weight of piglets born alive (DRP)	Multiple time points trait	22	31236	19158909	309	0	51	0	Litter_traits	#3399FF	Reproduction_Traits	#955EE0	Litter weight, piglets born alive	BALWT
S_TLWT_BA_P1	All	Total litter weight of piglets born alive (parity 1)	Continuous trait	19	19701	18715240	765	0	31	0	Litter_traits	#3399FF	Reproduction_Traits	#955EE0
S_TLWT_BA_P2	All	Total litter weight of piglets born alive (parity 2)	Continuous trait	17	18945	18711184	331	0	19	0	Litter_traits	#3399FF	Reproduction_Traits	#955EE0
S_TLWT_BA_P3	All	Total litter weight of piglets born alive (parity 3)	Continuous trait	17	18945	18706170	417	2	35	2	Litter_traits	#3399FF	Reproduction_Traits	#955EE0			136
S_TLWT_BA_P4	All	Total litter weight of piglets born alive (parity 4)	Continuous trait	15	17392	18594447	213	4	16	1	Litter_traits	#3399FF	Reproduction_Traits	#955EE0			135
S_TLWT_BA_P5	All	Total litter weight of piglets born alive (parity 5)	Continuous trait	14	17232	18542518	310	0	12	0	Litter_traits	#3399FF	Reproduction_Traits	#955EE0
S_TLWT_BA_P6	All	Total litter weight of piglets born alive (parity 6)	Continuous trait	13	16643	18407403	241	0	21	0	Litter_traits	#3399FF	Reproduction_Traits	#955EE0
S_TLWT_D21_DRP	All	Total litter weight of piglets (day 21) (DRP)	Multiple time points trait	9	21318	17355217	1695	31	52	10	Litter_traits	#3399FF	Reproduction_Traits	#955EE0			134
S_TLWT_Weaning_DRP	All	Total litter weight of piglets (weaning) (DRP)	Multiple time points trait	13	24643	18143668	1317	76	91	13	Litter_traits	#3399FF	Reproduction_Traits	#955EE0	Litter weaning weight	TLWT	133
S_TNB_DRP	All	Total number of born (DRP)	Multiple time points trait	25	31953	20209023	579	5	50	3	Litter_traits	#3399FF	Reproduction_Traits	#955EE0	Litter size	TNB	132
S_TNB_P1	All	Total number of born (parity 1)	Continuous trait	21	22217	19645598	364	2	25	1	Litter_traits	#3399FF	Reproduction_Traits	#955EE0			131
S_TNB_P2	All	Total number of born (parity 2)	Continuous trait	19	21461	19641515	250	1	25	1	Litter_traits	#3399FF	Reproduction_Traits	#955EE0			130
S_TNB_P3	All	Total number of born (parity 3)	Continuous trait	19	21461	19632023	1574	0	22	0	Litter_traits	#3399FF	Reproduction_Traits	#955EE0
S_TNB_P4	All	Total number of born (parity 4)	Continuous trait	17	19908	19273907	99	0	10	0	Litter_traits	#3399FF	Reproduction_Traits	#955EE0
S_TNB_P5	All	Total number of born (parity 5)	Continuous trait	16	19748	19099086	80	0	18	0	Litter_traits	#3399FF	Reproduction_Traits	#955EE0
S_TNB_P6	All	Total number of born (parity 6)	Continuous trait	15	19159	18986855	138	0	17	0	Litter_traits	#3399FF	Reproduction_Traits	#955EE0
S_TNUM_D	All	Teat number (devation between sides)	Continuous trait	18	34677	19947702	1808	3	44	2	Reproductive_organs	#C87CE4	Reproduction_Traits	#955EE0	Teat number, difference between sides	TNUMD	24
S_TNUM_L	All	Teat number (left)	Continuous trait	18	34677	19947702	466	1	23	1	Reproductive_organs	#C87CE4	Reproduction_Traits	#955EE0	Left teat number	LTNUM	23
S_TNUM_MPS	All	Teat number (maximum per side)	Continuous trait	18	34677	19947702	966	42	43	3	Reproductive_organs	#C87CE4	Reproduction_Traits	#955EE0	Teat number, maximum per side	TNMPS	22
S_TNUM_R	All	Teat number (right)	Continuous trait	18	34677	19947702	1572	53	43	4	Reproductive_organs	#C87CE4	Reproduction_Traits	#955EE0	Right teat number	RTNUM	21
S_TNUM_SYM	All	Teat number (symmetry)	Binary trait	11	24087	18467863	8	0	2	0	Reproductive_organs	#C87CE4	Reproduction_Traits	#955EE0	Teat number symmetry	TNSYM
S_TNUM_T	All	Teat number (total)	Continuous trait	21	38158	20025428	1478	173	43	4	Reproductive_organs	#C87CE4	Reproduction_Traits	#955EE0	Teat number	TNUM	20
S_TRIGL	All	Triglyceride level	Continuous trait	6	822	20773455	918	0	32	0	Blood_parameters	#FA9100	Health_Traits	#F4683B	Triglyceride level	TRIGL
S_TRIGL_HDL	All	Triglyceride level (HDL)	Continuous trait	2	454	20168835	452	7	41	3	Blood_parameters	#FA9100	Health_Traits	#F4683B			96
S_UC_DRP	All	Uterine Capacity (DRP)	Multiple time points trait	8	7148	17608437	406	52	42	4	Reproductive_organs	#C87CE4	Reproduction_Traits	#955EE0	Uterine capacity	UC	19
S_UFA	All	Unsaturated fatty acid content	Continuous trait	2	368	9126312	3342	1	5	1	Fatty_acid_content	#CC9282	Meat_and_Carcass_Traits	#515bd4	Unsaturated fatty acid content	UFA	5
S_WBC	All	White blood cell number	Continuous trait	7	1317	19405765	2761	344	19	5	Immune_capacity	#FFAA99	Health_Traits	#F4683B	White blood cell number	WBC	29
S_WSI_DRP	All	Weaning to service interval (DRP)	Multiple time points trait	12	15891	18671885	10366	1284	268	113	Reproductive_traits	#f2317f	Reproduction_Traits	#955EE0	Weaning to estrus interval	WEI	44
Y_ADG	Yorkshire	Average daily gain	Continuous trait	31	21456	16860420	111618	29723	452	188	Growth	#02c9c9	Production_Traits	#00C8FD	Average daily gain	ADG	79
Y_BFT	Yorkshire	Backfat thickness	Continuous trait	34	32404	17740934	280903	81203	424	280	Fatness	#98DE1F	Meat_and_Carcass_Traits	#515bd4	Average backfat thickness	BFT	9
Y_BW	Yorkshire	Body weight	Continuous trait	20	24510	17333691	223	1	23	1	Growth	#02c9c9	Production_Traits	#00C8FD	Body weight	BW	78
Y_DAYS	Yorkshire	Days	Continuous trait	29	31456	17526723	56038	16998	382	75	Growth	#02c9c9	Production_Traits	#00C8FD	Days	D	77
Y_LMDEP	Yorkshire	Loin muscle depth	Continuous trait	14	14625	15802042	118321	19323	450	225	Anatomy	#6abe83	Meat_and_Carcass_Traits	#515bd4	Loin muscle depth	LMDEP	60
Y_NBA	Yorkshire	Number born alive	Continuous trait	46	8093	16276574	17049	1205	345	44	Litter_traits	#3399FF	Reproduction_Traits	#955EE0	Total number born alive	NBA	129
Y_NBH	Yorkshire	Number born of healthy pigs	Continuous trait	45	12918	16286773	21741	1964	257	27	Litter_traits	#3399FF	Reproduction_Traits	#955EE0	Number of healthy piglets	NHP	128
Y_NBS	Yorkshire	Number born of stillborn pigs	Binary trait	28	6421	14882153	3935	178	109	15	Litter_traits	#3399FF	Reproduction_Traits	#955EE0	Number of stillborn	NBS	127
Y_NWEAN	Yorkshire	Number weaned	Continuous trait	41	12452	16286411	1186	43	16	1	Litter_traits	#3399FF	Reproduction_Traits	#955EE0	Number weaned	NWEAN	126
Y_TLWT_BA	Yorkshire	Total litter weight of piglets born alive	Continuous trait	52	13790	16324248	75549	10965	324	70	Litter_traits	#3399FF	Reproduction_Traits	#955EE0	Litter weight, piglets born alive	TLWT	125
Y_TNB	Yorkshire	Total number of born	Continuous trait	64	16796	17091117	41347	1649	388	68	Litter_traits	#3399FF	Reproduction_Traits	#955EE0	Litter size	TNB	124
Y_TNUM	Yorkshire	Teat number	Continuous trait	42	23199	17084182	184959	34543	423	361	Reproductive_organs	#C87CE4	Reproduction_Traits	#955EE0	Teat number	TNUM	18

## Sheet: Table S6
Table S6. Lead SNPs information.
SNP	CHR	BP	P	Effect_Size	SE	Frequency_Effect_allele	Trait	TraitName_abbr	TraitName_Full	QTL_start	QTL_end	rsid
1_1784021_G_A	1	1784021	1.54e-08	-37.5396	6.6364	0.0406	D_ADG	ADG	Average daily gain	1784021	1784021	rs325860391
1_8097471_G_A	1	8097471	2.01e-08	-70.4997	12.5638	0.0125	D_ADG	ADG	Average daily gain	8097471	8098799	rs696440116
1_17228334_T_C	1	17228334	1.31e-08	21.4753	3.7772	0.0172	D_ADG	ADG	Average daily gain	17068166	17391634	rs1113075975
1_19851366_C_A	1	19851366	9.15e-09	11.1939	1.9482	0.0706	D_ADG	ADG	Average daily gain	19618166	19851366	rs698064849
1_21683907_A_C	1	21683907	4.06e-08	-5.7838	1.0538	0.3059	D_ADG	ADG	Average daily gain	21683907	21683907	rs691059663
1_33006769_G_C	1	33006769	1.39e-08	-22.2656	3.9236	0.1375	D_ADG	ADG	Average daily gain	33006769	33006769	rs703517765
1_148160651_C_T	1	148160651	3.57e-08	-4.9326	0.8951	0.3168	D_ADG	ADG	Average daily gain	148160651	148160651	rs334123486
1_152686492_T_G	1	152686492	4.96e-09	-10.0257	1.7142	0.0654	D_ADG	ADG	Average daily gain	152686492	152928970	rs330206667
1_162326246_A_C	1	162326246	7.02e-11	-5.9472	0.9121	0.2962	D_ADG	ADG	Average daily gain	161826246	162326246	rs327756451
1_255617013_C_T	1	255617013	9.55e-09	6.8333	1.1908	0.1744	D_ADG	ADG	Average daily gain	255117013	255626833	rs80982294
2_17502758_C_T	2	17502758	1.99e-11	-31.7687	4.737	0.011	D_ADG	ADG	Average daily gain	17502758	17644224	rs705792974
2_20345465_A_G	2	20345465	8.9e-10	-5.4743	0.8933	0.3207	D_ADG	ADG	Average daily gain	19845465	20803529	rs323137870
2_121427372_G_T	2	121427372	1.66e-08	5.3476	0.9475	0.2678	D_ADG	ADG	Average daily gain	120960729	121427372	rs327611416
3_15870461_C_G	3	15870461	5.09e-10	-8.8407	1.4222	0.1343	D_ADG	ADG	Average daily gain	15652462	15870835	rs322777818
3_68641357_T_C	3	68641357	3.02e-09	12.0617	2.0338	0.1655	D_ADG	ADG	Average daily gain	68641357	68666190	rs327594995
3_75793657_C_T	3	75793657	3.9e-09	8.696	1.4768	0.1229	D_ADG	ADG	Average daily gain	75528304	75793671	rs318606066
3_107771852_C_A	3	107771852	4.55e-09	-5.8279	0.994	0.4731	D_ADG	ADG	Average daily gain	107771852	107771852	rs319740412
3_116587283_C_T	3	116587283	2.82e-08	4.6956	0.8457	0.4273	D_ADG	ADG	Average daily gain	116587283	116587283	rs345875799
3_120445499_T_A	3	120445499	1.43e-09	8.1481	1.3462	0.2286	D_ADG	ADG	Average daily gain	120418756	120445499	rs339675955
3_121481439_G_A	3	121481439	4.45e-08	7.3656	1.3461	0.2361	D_ADG	ADG	Average daily gain	121481437	121481439	rs81239368
4_2983649_T_C	4	2983649	4.59e-10	-6.2425	1.0016	0.3455	D_ADG	ADG	Average daily gain	2483649	2989090	rs1109651870
4_8146736_C_A	4	8146736	1.7e-08	9.9648	1.7668	0.0961	D_ADG	ADG	Average daily gain	8145785	8149552
4_88002711_A_T	4	88002711	7.33e-09	-8.4363	1.4588	0.1213	D_ADG	ADG	Average daily gain	87791422	88002711	rs325897121
4_107581276_C_A	4	107581276	1.01e-08	-22.0358	3.8468	0.0149	D_ADG	ADG	Average daily gain	107569520	107581932	rs331295084
4_116942777_T_C	4	116942777	3.58e-13	-6.6119	0.9094	0.4903	D_ADG	ADG	Average daily gain	116442777	117145069	rs333415459
4_119049814_G_A	4	119049814	2.72e-08	5.637	1.0141	0.5856	D_ADG	ADG	Average daily gain	119049814	119049814	rs337033944
5_3351336_G_A	5	3351336	7.27e-09	-7.1152	1.23	0.8446	D_ADG	ADG	Average daily gain	3351335	3354528	rs330247197
5_10757894_T_C	5	10757894	3.36e-08	6.5329	1.1832	0.1948	D_ADG	ADG	Average daily gain	10757894	10757894	rs324422052
5_31258528_G_A	5	31258528	4.23e-09	-8.6518	1.4726	0.0929	D_ADG	ADG	Average daily gain	31258528	31514296	rs330425097
5_59380863_A_G	5	59380863	1.22e-09	21.9064	3.6044	0.0199	D_ADG	ADG	Average daily gain	59380863	59402475	rs695512800
5_64365150_C_T	5	64365150	1.22e-08	5.5395	0.9723	0.344	D_ADG	ADG	Average daily gain	64365150	64365150	rs326459715
5_66672870_T_A	5	66672870	4.75e-08	9.7654	1.7884	0.0815	D_ADG	ADG	Average daily gain	66672870	66672870	rs324252346
5_71558615_C_T	5	71558615	1.04e-10	5.4678	0.8463	0.5821	D_ADG	ADG	Average daily gain	71068738	72058615	rs322259673
5_75072030_T_G	5	75072030	4.86e-09	-6.3785	1.09	0.7926	D_ADG	ADG	Average daily gain	74841793	75072030	rs334047761
5_80010556_G_A	5	80010556	2.92e-11	7.3121	1.0994	0.2406	D_ADG	ADG	Average daily gain	79822090	80037078	rs346029812
5_88383229_T_C	5	88383229	1.11e-09	10.0126	1.6432	0.0926	D_ADG	ADG	Average daily gain	88003853	88589794	rs710050392
5_102052093_C_T	5	102052093	3.44e-10	5.3099	0.8459	0.4077	D_ADG	ADG	Average daily gain	101984881	102070453	rs329453718
6_33751115_T_A	6	33751115	4.67e-08	5.7028	1.0438	0.236	D_ADG	ADG	Average daily gain	33751115	33751115	rs788771016
6_97384466_G_A	6	97384466	1.32e-08	7.1272	1.2541	0.811	D_ADG	ADG	Average daily gain	97283008	97384466	rs322738048
6_136446289_C_A	6	136446289	1.39e-08	-9.064	1.5974	0.178	D_ADG	ADG	Average daily gain	136446289	136446941	rs345558875
6_147079885_C_T	6	147079885	1.62e-17	8.5249	1.0008	0.283	D_ADG	ADG	Average daily gain	146579885	147579885	rs708695987
6_150114250_C_T	6	150114250	8.28e-11	6.5407	1.007	0.694	D_ADG	ADG	Average daily gain	149884121	150120482	rs696044723
6_151476042_C_G	6	151476042	9.42e-09	79.1005	13.7783	0.0093	D_ADG	ADG	Average daily gain	151476042	151476042
6_163238739_A_G	6	163238739	3.22e-08	7.5267	1.3613	0.1524	D_ADG	ADG	Average daily gain	163238739	163239126
6_169379412_T_C	6	169379412	4.63e-10	-8.6989	1.396	0.1596	D_ADG	ADG	Average daily gain	169027738	169486131	rs342568025
7_38939826_A_T	7	38939826	8.99e-11	5.7063	0.8802	0.3472	D_ADG	ADG	Average daily gain	38463018	39267743	rs342025691
7_45851364_T_A	7	45851364	1.96e-09	7.7212	1.2867	0.1379	D_ADG	ADG	Average daily gain	45351364	46177803	rs329463573
7_54159801_C_A	7	54159801	3.89e-09	-12.7917	2.1722	0.0553	D_ADG	ADG	Average daily gain	54159801	54159801	rs693510178
7_107993791_C_T	7	107993791	2.06e-09	40.2937	6.7231	0.0421	D_ADG	ADG	Average daily gain	107993791	107993791	rs697044544
7_109323104_T_C	7	109323104	1.94e-09	-67.2268	11.1992	0.0156	D_ADG	ADG	Average daily gain	109302870	109359652	rs334291144
7_112289709_A_G	7	112289709	4.58e-08	-6.7643	1.2373	0.2001	D_ADG	ADG	Average daily gain	112289709	112289709	rs337867045
7_116572877_C_T	7	116572877	2.87e-11	11.4321	1.7183	0.0822	D_ADG	ADG	Average daily gain	116072877	116737583	rs694140823
7_120677897_A_G	7	120677897	6.06e-09	19.6743	3.3833	0.0204	D_ADG	ADG	Average daily gain	120673543	120894834	rs319609412
8_3278113_C_T	8	3278113	3.2e-08	4.6301	0.8372	0.5645	D_ADG	ADG	Average daily gain	3278071	3278113	rs333324376
8_4705345_T_G	8	4705345	1.78e-10	-28.9983	4.5457	0.1188	D_ADG	ADG	Average daily gain	4357933	4727271	rs345210786
8_18439054_G_A	8	18439054	2.89e-10	-5.7664	0.9146	0.6271	D_ADG	ADG	Average daily gain	18432018	18681324	rs325323865
8_33577674_T_G	8	33577674	2.62e-10	-5.4977	0.8699	0.3664	D_ADG	ADG	Average daily gain	33528791	33807854	rs327324711
8_35259262_A_G	8	35259262	1.61e-08	-5.5568	0.9836	0.2421	D_ADG	ADG	Average daily gain	35232131	35259262	rs338935179
8_127335130_G_A	8	127335130	1.45e-08	-6.3724	1.1245	0.2098	D_ADG	ADG	Average daily gain	127335130	127335130	rs327100123
8_130192413_A_G	8	130192413	1.06e-10	8.2189	1.2727	0.1377	D_ADG	ADG	Average daily gain	129720761	130289197	rs339884152
9_5586881_C_T	9	5586881	2.39e-08	-8.3516	1.4964	0.1326	D_ADG	ADG	Average daily gain	5586881	5709484	rs1111871365
9_26532738_C_T	9	26532738	2.21e-09	-5.084	0.8499	0.3687	D_ADG	ADG	Average daily gain	26528258	26532738	rs339667363
9_93072229_C_G	9	93072229	5.58e-09	-26.2618	4.5054	0.0122	D_ADG	ADG	Average daily gain	92998209	93192116	rs699964802
9_96565554_T_C	9	96565554	4.6e-08	-5.0663	0.9269	0.3329	D_ADG	ADG	Average daily gain	96565554	96565554	rs319285190
9_101153284_C_A	9	101153284	1.44e-08	4.7013	0.8294	0.4663	D_ADG	ADG	Average daily gain	101139256	101153284	rs328311467
10_2542920_T_C	10	2542920	6.16e-09	7.0404	1.2113	0.2241	D_ADG	ADG	Average daily gain	2542915	2542921	rs343939428
10_22465497_G_C	10	22465497	5.74e-15	-6.0478	0.7744	0.5214	D_ADG	ADG	Average daily gain	22086167	22911571
10_26053179_G_A	10	26053179	2.45e-08	-5.8187	1.0434	0.341	D_ADG	ADG	Average daily gain	26053179	26053179	rs338706908
10_35764862_T_C	10	35764862	1.69e-11	-12.4792	1.8541	0.9112	D_ADG	ADG	Average daily gain	35529706	35764999	rs331617262
10_54460118_A_T	10	54460118	4.72e-08	9.3025	1.7033	0.0909	D_ADG	ADG	Average daily gain	54460118	54460118
10_64344247_G_A	10	64344247	1.34e-09	13.2962	2.1932	0.257	D_ADG	ADG	Average daily gain	64341149	64344247	rs342393939
11_7569688_G_T	11	7569688	4.35e-08	6.2394	1.1394	0.7854	D_ADG	ADG	Average daily gain	7569688	7569688	rs80787942
11_20434811_T_G	11	20434811	9.32e-09	-7.8563	1.3681	0.1945	D_ADG	ADG	Average daily gain	20367213	20436506	rs322725406
12_1296208_T_C	12	1296208	6.01e-11	6.8691	1.0497	0.7693	D_ADG	ADG	Average daily gain	796208	1796208	rs331620642
12_6322990_G_A	12	6322990	1.3e-08	-6.621	1.1644	0.8064	D_ADG	ADG	Average daily gain	6322990	6322990	rs325217099
12_8192139_G_A	12	8192139	3.28e-11	-7.3931	1.1145	0.2019	D_ADG	ADG	Average daily gain	7803232	8692139
12_26174088_T_G	12	26174088	2.44e-08	5.0151	0.8992	0.4344	D_ADG	ADG	Average daily gain	26174088	26174088	rs337840941
12_34557709_C_A	12	34557709	3.85e-10	-6.1848	0.988	0.7113	D_ADG	ADG	Average daily gain	34057709	34567965	rs345923230
12_57718214_G_T	12	57718214	2.62e-09	6.7204	1.1288	0.2164	D_ADG	ADG	Average daily gain	57641794	57718214	rs697079133
13_4818135_T_C	13	4818135	6.51e-10	10.4417	1.6903	0.9054	D_ADG	ADG	Average daily gain	4318135	4824586	rs331617705
13_6438132_T_C	13	6438132	3.77e-10	-7.0988	1.1334	0.182	D_ADG	ADG	Average daily gain	6395484	6938132	rs340918499
13_10308187_A_T	13	10308187	3.3e-13	-8.2476	1.1327	0.2397	D_ADG	ADG	Average daily gain	9808187	10308280	rs326729098
13_18423052_C_T	13	18423052	1.33e-09	11.9899	1.9773	0.3244	D_ADG	ADG	Average daily gain	18423052	18423052	rs342751838
13_20089360_G_T	13	20089360	7.67e-09	13.4946	2.3365	0.2283	D_ADG	ADG	Average daily gain	19769678	20089360	rs792857948
13_21896550_T_C	13	21896550	4.07e-08	-12.2536	2.233	0.0449	D_ADG	ADG	Average daily gain	21896550	21896550	rs321337050
13_198424928_A_G	13	198424928	2.06e-08	-6.2499	1.1146	0.2301	D_ADG	ADG	Average daily gain	198424928	198424928	rs338929755
13_203602933_C_A	13	203602933	3.93e-08	-5.3069	0.9659	0.7421	D_ADG	ADG	Average daily gain	203602926	203602933	rs325031822
14_13824331_G_A	14	13824331	8.84e-11	5.8982	0.9094	0.4625	D_ADG	ADG	Average daily gain	13324331	14140637	rs80890552
14_42911635_A_G	14	42911635	3.52e-08	16.6342	3.0171	0.0266	D_ADG	ADG	Average daily gain	42911635	42911635	rs340482765
15_30414459_C_A	15	30414459	1.29e-08	13.1521	2.3126	0.9523	D_ADG	ADG	Average daily gain	30259822	30414459	rs329833869
15_33129085_C_T	15	33129085	1.65e-08	-9.933	1.7595	0.0775	D_ADG	ADG	Average daily gain	33129085	33129085	rs341022920
15_75341804_A_T	15	75341804	3.41e-08	-4.6718	0.8465	0.3674	D_ADG	ADG	Average daily gain	75341804	75341804	rs335515237
15_76424301_A_G	15	76424301	8.39e-09	4.8034	0.8338	0.6238	D_ADG	ADG	Average daily gain	76420600	76438881	rs319433772
15_110321739_G_T	15	110321739	1.04e-09	5.6649	0.9282	0.3164	D_ADG	ADG	Average daily gain	110069260	110800866	rs336777041
15_138043662_A_G	15	138043662	2.64e-08	-5.4728	0.9836	0.2866	D_ADG	ADG	Average daily gain	138043662	138043662
16_20183626_C_T	16	20183626	3.28e-08	-20.772	3.7591	0.1379	D_ADG	ADG	Average daily gain	20177791	20191761	rs325017942
16_53602527_T_C	16	53602527	8.94e-09	6.7101	1.167	0.2313	D_ADG	ADG	Average daily gain	53599397	53602527	rs320013462
17_3292885_G_A	17	3292885	4.44e-08	5.5147	1.0077	0.7524	D_ADG	ADG	Average daily gain	3292885	3292885	rs343986460
17_4757362_C_T	17	4757362	5.86e-09	10.5257	1.8083	0.2698	D_ADG	ADG	Average daily gain	4757362	5169619	rs325433241
17_7978607_T_G	17	7978607	8.2e-09	10.6528	1.848	0.8015	D_ADG	ADG	Average daily gain	7977672	7978649	rs334212575
17_10400178_A_T	17	10400178	4.21e-12	-6.3476	0.916	0.4332	D_ADG	ADG	Average daily gain	10076928	10761959	rs706497817
17_15822532_T_C	17	15822532	3.25e-08	13.9574	2.525	0.5336	D_ADG	ADG	Average daily gain	15822532	15822532	rs332911840
17_21380244_T_G	17	21380244	2.2e-08	-8.7951	1.5718	0.0836	D_ADG	ADG	Average daily gain	21380244	21380244	rs329841109
17_24050347_A_C	17	24050347	3.9e-09	21.4024	3.6348	0.0213	D_ADG	ADG	Average daily gain	24050347	24050347
17_25348216_T_C	17	25348216	1.86e-09	16.5011	2.7459	0.1683	D_ADG	ADG	Average daily gain	25347042	25348216	rs692723305
17_27515180_C_T	17	27515180	3.82e-08	18.2928	3.3265	0.1567	D_ADG	ADG	Average daily gain	27515180	27515180	rs331767908
18_24747285_A_G	18	24747285	3.62e-10	16.9558	2.7045	0.0376	D_ADG	ADG	Average daily gain	24640748	25247285	rs342948119
1_14251455_G_A	1	14251455	1.16e-10	-0.3652	0.0567	0.7681	D_BFT	BFT	Backfat thickness	14251446	14252531	rs345110357
1_161510209_G_A	1	161510209	1.28e-20	0.2856	0.0307	0.6528	D_BFT	BFT	Backfat thickness	161037225	162010209	rs320916522
1_202820252_G_T	1	202820252	5.83e-09	-0.1961	0.0337	0.2482	D_BFT	BFT	Backfat thickness	202817252	202821842	rs703465675
1_259908782_C_A	1	259908782	9.39e-10	-1.4114	0.2306	0.0226	D_BFT	BFT	Backfat thickness	259908782	259928411	rs342626420
2_11319365_G_A	2	11319365	4.99e-10	1.2165	0.1956	0.0469	D_BFT	BFT	Backfat thickness	11304848	11319365	rs332479280
2_14088836_G_C	2	14088836	2.26e-09	2.2457	0.3756	0.0117	D_BFT	BFT	Backfat thickness	14084658	14088836
2_29570875_C_T	2	29570875	1.87e-09	1.5021	0.25	0.9649	D_BFT	BFT	Backfat thickness	29570875	29570875	rs340005180
2_60676840_C_A	2	60676840	2.73e-08	0.222	0.04	0.1871	D_BFT	BFT	Backfat thickness	60676462	60704851	rs345144931
2_95871362_A_T	2	95871362	3.98e-08	0.7544	0.1374	0.0939	D_BFT	BFT	Backfat thickness	95871362	95871362	rs694657762
3_11359298_G_A	3	11359298	7.45e-09	0.3419	0.0591	0.5533	D_BFT	BFT	Backfat thickness	11357757	11359336	rs331658855
3_20322471_T_G	3	20322471	1.37e-08	0.1522	0.0268	0.3787	D_BFT	BFT	Backfat thickness	20322452	20448332	rs705795640
3_97034261_A_G	3	97034261	3.03e-08	0.2982	0.0538	0.1204	D_BFT	BFT	Backfat thickness	97034261	97034261	rs326449313
3_106286239_A_T	3	106286239	7.59e-09	-0.1531	0.0265	0.3999	D_BFT	BFT	Backfat thickness	106023839	106351978	rs790884864
3_111825006_G_A	3	111825006	5.49e-10	-0.5514	0.0889	0.2707	D_BFT	BFT	Backfat thickness	111825006	111825006
3_118824630_A_G	3	118824630	2.07e-10	-0.3675	0.0578	0.2143	D_BFT	BFT	Backfat thickness	118324630	118935740	rs319146840
3_127695617_A_G	3	127695617	9.08e-09	0.9693	0.1687	0.0587	D_BFT	BFT	Backfat thickness	127692966	127724754
4_3771600_G_A	4	3771600	1.66e-09	0.7605	0.1262	0.1056	D_BFT	BFT	Backfat thickness	3535047	3925799	rs324059428
4_5674972_C_T	4	5674972	3.28e-08	0.1502	0.0272	0.4519	D_BFT	BFT	Backfat thickness	5674971	5674994	rs702601014
4_27042866_T_A	4	27042866	1.12e-08	2.1586	0.3779	0.0117	D_BFT	BFT	Backfat thickness	27042866	27436364	rs343359812
4_82176805_G_A	4	82176805	6.01e-09	0.1695	0.0291	0.3077	D_BFT	BFT	Backfat thickness	81676805	82179070	rs343014312
4_99241183_C_T	4	99241183	1.78e-08	1.0397	0.1846	0.0363	D_BFT	BFT	Backfat thickness	99235023	99351808
4_100389893_C_G	4	100389893	3.09e-08	1.0552	0.1906	0.0339	D_BFT	BFT	Backfat thickness	100389893	100389893
4_109452289_C_T	4	109452289	9.82e-10	-0.5112	0.0836	0.2066	D_BFT	BFT	Backfat thickness	109016693	109601915	rs697832933
5_13920435_T_C	5	13920435	1.89e-09	-1.0894	0.1814	0.1059	D_BFT	BFT	Backfat thickness	13905233	13953723	rs320702882
5_17231515_G_A	5	17231515	4e-09	-1.371	0.233	0.0141	D_BFT	BFT	Backfat thickness	17231515	17241377	rs337205683
5_28096114_A_G	5	28096114	1.76e-15	-0.4194	0.0527	0.1667	D_BFT	BFT	Backfat thickness	27596114	28569127	rs328095909
5_31469612_A_G	5	31469612	2.37e-10	-0.5437	0.0858	0.118	D_BFT	BFT	Backfat thickness	30969612	31929793	rs319607034
5_51304189_C_T	5	51304189	2.09e-08	0.322	0.0575	0.7251	D_BFT	BFT	Backfat thickness	51284145	51304189	rs1108734431
5_61870172_A_G	5	61870172	3.33e-08	-0.1511	0.0274	0.4684	D_BFT	BFT	Backfat thickness	61870172	62370172	rs343858608
5_73313278_A_G	5	73313278	4.96e-11	1.9691	0.2996	0.0188	D_BFT	BFT	Backfat thickness	73231327	73571701
5_100648857_A_G	5	100648857	2.9e-09	-0.6024	0.1015	0.7042	D_BFT	BFT	Backfat thickness	100648857	100648857
6_1728010_A_G	6	1728010	3.54e-08	1.9071	0.346	0.0141	D_BFT	BFT	Backfat thickness	1728010	1728010	rs326060465
6_22723959_A_T	6	22723959	5.58e-09	-0.6881	0.118	0.0797	D_BFT	BFT	Backfat thickness	22723958	22922581	rs330952488
6_25871995_A_G	6	25871995	4.29e-09	0.1663	0.0283	0.3761	D_BFT	BFT	Backfat thickness	25748051	25871995	rs334104790
6_148099347_T_C	6	148099347	1.38e-08	-0.1741	0.0307	0.6374	D_BFT	BFT	Backfat thickness	148026903	148182135	rs1107704634
6_151138370_C_G	6	151138370	4.63e-09	-0.172	0.0294	0.3445	D_BFT	BFT	Backfat thickness	151138370	151262914	rs344928659
6_168924344_C_G	6	168924344	2.17e-08	-0.2091	0.0373	0.2256	D_BFT	BFT	Backfat thickness	168924344	168924344	rs342339185
6_170330640_C_G	6	170330640	5.81e-09	-0.4375	0.0751	0.791	D_BFT	BFT	Backfat thickness	170330640	170786631	rs341937983
7_518425_C_T	7	518425	2.08e-10	0.2664	0.0419	0.2483	D_BFT	BFT	Backfat thickness	18425	593222	rs1109471057
7_5092686_G_A	7	5092686	9.34e-09	-3.2516	0.5662	0.0125	D_BFT	BFT	Backfat thickness	5092686	5092686	rs332550006
7_28383104_G_A	7	28383104	5.25e-09	0.1802	0.0309	0.2832	D_BFT	BFT	Backfat thickness	28267223	28523658	rs80858479
7_30552600_C_T	7	30552600	2.99e-19	0.2868	0.032	0.7139	D_BFT	BFT	Backfat thickness	30089138	31037593	rs344019212
7_65410199_C_T	7	65410199	2.56e-08	1.4917	0.2679	0.0165	D_BFT	BFT	Backfat thickness	65410199	65593792	rs328670794
7_79240419_C_A	7	79240419	3.11e-13	0.8689	0.1192	0.1012	D_BFT	BFT	Backfat thickness	78763807	79740419
7_97649286_A_G	7	97649286	2.27e-08	-0.1626	0.0291	0.5462	D_BFT	BFT	Backfat thickness	97649286	97649286	rs322430400
7_102365312_A_T	7	102365312	2.58e-09	0.329	0.0552	0.6971	D_BFT	BFT	Backfat thickness	102365312	102365407	rs324033777
7_104197960_C_T	7	104197960	2.04e-08	0.1784	0.0318	0.2864	D_BFT	BFT	Backfat thickness	104196215	104287422	rs339067613
7_105710886_A_T	7	105710886	3.75e-09	0.2357	0.04	0.3042	D_BFT	BFT	Backfat thickness	105710886	105710886
7_108424748_A_G	7	108424748	2.89e-08	-1.6994	0.3063	0.0117	D_BFT	BFT	Backfat thickness	108424748	108852248	rs342003822
7_115541678_C_T	7	115541678	2.54e-09	-0.2238	0.0376	0.1893	D_BFT	BFT	Backfat thickness	115205614	115633073	rs710124156
7_116704977_A_G	7	116704977	1.57e-08	-1.0628	0.188	0.0516	D_BFT	BFT	Backfat thickness	116697934	116932749	rs335019143
7_118138102_T_C	7	118138102	5.35e-10	-0.9914	0.1597	0.0751	D_BFT	BFT	Backfat thickness	118130380	118138102	rs323876979
8_16527329_G_A	8	16527329	1.07e-09	0.7051	0.1156	0.0786	D_BFT	BFT	Backfat thickness	16527329	16527329	rs342817945
8_30965528_A_G	8	30965528	7.65e-10	0.9586	0.1558	0.0528	D_BFT	BFT	Backfat thickness	30873436	31231457	rs331622134
8_33788878_G_A	8	33788878	8.85e-14	3.5635	0.4779	0.007	D_BFT	BFT	Backfat thickness	33416473	34288878
8_40928315_T_C	8	40928315	9.09e-10	-0.2024	0.033	0.4601	D_BFT	BFT	Backfat thickness	40928315	40928315	rs342760772
8_49243319_A_C	8	49243319	2.48e-09	1.7946	0.301	0.0188	D_BFT	BFT	Backfat thickness	49243314	49243321	rs698096043
8_75349294_C_G	8	75349294	3.56e-08	3.2972	0.5982	0.0032	D_BFT	BFT	Backfat thickness	75349294	75349294	rs318564092
8_123983810_T_C	8	123983810	2.71e-08	0.5581	0.1004	0.0796	D_BFT	BFT	Backfat thickness	123983810	123983810
8_132138959_C_T	8	132138959	4.47e-08	0.4458	0.0815	0.1474	D_BFT	BFT	Backfat thickness	132138959	132138959
9_39467486_C_A	9	39467486	5.33e-09	-1.8227	0.3123	0.9562	D_BFT	BFT	Backfat thickness	39467486	39467486	rs332644871
9_54800129_T_A	9	54800129	2.04e-08	-0.2978	0.0531	0.8357	D_BFT	BFT	Backfat thickness	54800129	54800129	rs323406523
9_67488065_G_A	9	67488065	3.98e-08	1.3498	0.2458	0.0494	D_BFT	BFT	Backfat thickness	67488065	67488065	rs342532675
9_106663470_G_T	9	106663470	4.74e-09	0.6147	0.105	0.0634	D_BFT	BFT	Backfat thickness	106663052	106663470	rs1109956977
9_135295781_C_T	9	135295781	2.1e-08	-0.168	0.03	0.3561	D_BFT	BFT	Backfat thickness	135295781	135301650	rs320999264
10_2034224_C_G	10	2034224	8.3e-10	0.9159	0.1492	0.0681	D_BFT	BFT	Backfat thickness	2034224	2034224	rs321562587
11_6618459_G_T	11	6618459	4.46e-08	0.1459	0.0267	0.4427	D_BFT	BFT	Backfat thickness	6618459	6618459	rs793587680
11_8547868_C_G	11	8547868	1.18e-10	-0.1846	0.0286	0.3058	D_BFT	BFT	Backfat thickness	8514858	8629745
11_10393519_T_A	11	10393519	1.27e-09	-1.0145	0.1671	0.0452	D_BFT	BFT	Backfat thickness	10315143	10436827	rs345487599
11_20473935_C_T	11	20473935	3.71e-08	-0.1682	0.0306	0.2973	D_BFT	BFT	Backfat thickness	20473935	20473935	rs328074133
11_21711420_A_G	11	21711420	1.3e-10	-0.1667	0.0259	0.3935	D_BFT	BFT	Backfat thickness	21710784	21741851	rs1110360605
11_65430961_G_C	11	65430961	6.74e-09	1.9349	0.3338	0.0097	D_BFT	BFT	Backfat thickness	65430961	65430961
11_76265561_G_A	11	76265561	3.03e-09	-0.475	0.0801	0.4896	D_BFT	BFT	Backfat thickness	76200581	76265561	rs323659883
12_4113515_C_T	12	4113515	1.13e-11	-0.6226	0.0917	0.1052	D_BFT	BFT	Backfat thickness	4016937	4613515	rs328068738
12_7803726_G_C	12	7803726	4.42e-08	0.9415	0.172	0.0219	D_BFT	BFT	Backfat thickness	7803726	7803726	rs343488885
12_10447043_C_G	12	10447043	1.18e-09	1.9476	0.3202	0.0164	D_BFT	BFT	Backfat thickness	10380140	10817626	rs324436741
12_57365050_C_A	12	57365050	4.85e-17	3.9447	0.4702	0.007	D_BFT	BFT	Backfat thickness	57301352	57865050	rs699291039
13_23431517_C_T	13	23431517	8.3e-09	0.6158	0.1069	0.0917	D_BFT	BFT	Backfat thickness	23417313	23431517	rs334756961
13_204863938_G_A	13	204863938	1.42e-09	1.6367	0.2704	0.0235	D_BFT	BFT	Backfat thickness	204863938	204863944	rs1112552444
14_817162_G_A	14	817162	1.52e-12	0.7825	0.1106	0.1667	D_BFT	BFT	Backfat thickness	693980	839807
14_54885719_G_A	14	54885719	4.87e-08	-0.1493	0.0274	0.4741	D_BFT	BFT	Backfat thickness	54885719	54885719	rs336269234
14_136000697_C_T	14	136000697	1.1e-12	-3.4247	0.4812	0.993	D_BFT	BFT	Backfat thickness	135788647	136337455	rs343034850
15_30176212_T_A	15	30176212	1.25e-08	0.8396	0.1475	0.0436	D_BFT	BFT	Backfat thickness	30176212	30176212	rs700213677
15_37719953_C_T	15	37719953	3.71e-08	0.793	0.1441	0.1436	D_BFT	BFT	Backfat thickness	37719953	37719953	rs324693494
15_45807108_G_A	15	45807108	4.2e-11	0.5803	0.088	0.1137	D_BFT	BFT	Backfat thickness	45800593	45816210	rs329611762
15_106822402_A_T	15	106822402	6.16e-09	0.6784	0.1167	0.0748	D_BFT	BFT	Backfat thickness	106322402	106822402	rs712693107
15_119666273_G_A	15	119666273	8.08e-09	-0.1667	0.0289	0.3529	D_BFT	BFT	Backfat thickness	119666273	119848498	rs344725713
15_121353235_C_T	15	121353235	1.75e-08	-0.1491	0.0265	0.5478	D_BFT	BFT	Backfat thickness	121353235	121354085
15_128522299_A_G	15	128522299	5.76e-12	-0.2272	0.033	0.3204	D_BFT	BFT	Backfat thickness	128261808	129022299
16_36069703_T_C	16	36069703	3.04e-11	1.5733	0.2368	0.0214	D_BFT	BFT	Backfat thickness	35839074	36569703	rs701139691
17_616091_T_G	17	616091	1.73e-08	1.1319	0.2008	0.0446	D_BFT	BFT	Backfat thickness	616091	616091
17_3218279_G_T	17	3218279	7.95e-10	-0.2869	0.0467	0.2613	D_BFT	BFT	Backfat thickness	3218279	3218327	rs700928036
17_7491530_G_A	17	7491530	2.23e-08	2.1025	0.3759	0.0117	D_BFT	BFT	Backfat thickness	7331590	7953095	rs346403181
17_20473998_A_C	17	20473998	3.1e-09	2.1565	0.3639	0.0312	D_BFT	BFT	Backfat thickness	20473998	20473998	rs325246083
17_43064366_G_A	17	43064366	9.24e-09	2.791	0.4859	0.007	D_BFT	BFT	Backfat thickness	42680161	43207625	rs320061856
17_49907401_G_A	17	49907401	3.51e-09	1.6527	0.2798	0.0143	D_BFT	BFT	Backfat thickness	49907401	49907401	rs343531504
17_55687820_C_T	17	55687820	4.33e-09	-0.944	0.1608	0.0362	D_BFT	BFT	Backfat thickness	55687820	55687820	rs319586042
18_10085978_A_G	18	10085978	1.01e-18	-0.2897	0.0328	0.487	D_BFT	BFT	Backfat thickness	9585978	10585978	rs701155317
18_30436516_C_G	18	30436516	8.41e-09	0.3192	0.0554	0.2015	D_BFT	BFT	Backfat thickness	30383548	30465132	rs694669700
18_48753161_T_A	18	48753161	1.49e-08	2.3887	0.4218	0.0094	D_BFT	BFT	Backfat thickness	48753161	48753161	rs695019007
1_8098798_T_G	1	8098798	8.62e-11	17.4929	2.6956	0.0125	D_DAYS	DAYS	Days	8098798	8438068	rs707120132
1_32486941_T_A	1	32486941	1.95e-08	4.3798	0.7799	0.1059	D_DAYS	DAYS	Days	32263329	32486941	rs1113365159
1_33544706_C_T	1	33544706	1.79e-09	5.418	0.9006	0.0782	D_DAYS	DAYS	Days	33540664	33548343	rs345678335
1_94870667_C_T	1	94870667	2.07e-08	-3.1271	0.5578	0.0293	D_DAYS	DAYS	Days	94870667	94870667	rs326191422
1_159886903_C_A	1	159886903	5.74e-12	1.0493	0.1524	0.346	D_DAYS	DAYS	Days	159386903	160386903	rs321567505
2_17502758_C_T	2	17502758	7.01e-10	6.9496	1.1271	0.011	D_DAYS	DAYS	Days	17502758	17502803	rs705792974
3_2774606_T_C	3	2774606	2.27e-09	0.9887	0.1654	0.7131	D_DAYS	DAYS	Days	2774606	2774606
3_68660764_A_G	3	68660764	1.82e-09	-3.1729	0.5277	0.1428	D_DAYS	DAYS	Days	68641357	68666190	rs320296206
5_9737228_A_G	5	9737228	1.28e-08	15.556	2.7343	0.0125	D_DAYS	DAYS	Days	9737228	9737228
5_102052093_C_T	5	102052093	4.47e-09	-0.7573	0.1291	0.4247	D_DAYS	DAYS	Days	102002619	102075213	rs329453718
6_16063350_G_A	6	16063350	3.21e-08	3.059	0.5532	0.0489	D_DAYS	DAYS	Days	16063350	16063350	rs1108138718
6_147075695_G_C	6	147075695	8.69e-12	-1.1004	0.1612	0.3447	D_DAYS	DAYS	Days	146713551	147235038	rs319344404
7_54159801_C_A	7	54159801	2.81e-08	2.714	0.4887	0.0519	D_DAYS	DAYS	Days	54159801	54159801	rs693510178
7_109323104_T_C	7	109323104	5.54e-13	17.1987	2.3849	0.0156	D_DAYS	DAYS	Days	109060633	109369932	rs334291144
7_118100650_G_T	7	118100650	2.56e-11	16.077	2.4104	0.0156	D_DAYS	DAYS	Days	118100650	118100650	rs325030351
9_8047144_T_C	9	8047144	1.28e-08	15.556	2.7343	0.0125	D_DAYS	DAYS	Days	8009402	8047144	rs325460320
10_22465738_A_C	10	22465738	6.84e-10	0.9271	0.1503	0.4305	D_DAYS	DAYS	Days	22398257	22800597
10_64344247_G_A	10	64344247	1.12e-09	-3.2367	0.5314	0.2575	D_DAYS	DAYS	Days	64341149	64344247	rs342393939
12_709570_C_G	12	709570	6.33e-09	3.9209	0.6751	0.0316	D_DAYS	DAYS	Days	709570	1198969	rs319604256
13_19575808_C_T	13	19575808	4.19e-08	-5.6413	1.0289	0.1565	D_DAYS	DAYS	Days	19575808	19575808	rs712233659
13_198443926_C_T	13	198443926	9.12e-09	0.9229	0.1606	0.6088	D_DAYS	DAYS	Days	198443926	198443926	rs338804403
15_33129085_C_T	15	33129085	4.1e-08	2.3137	0.4217	0.0728	D_DAYS	DAYS	Days	33129085	33129085	rs341022920
16_20183626_C_T	16	20183626	3.9e-08	5.7223	1.0413	0.1379	D_DAYS	DAYS	Days	20177791	20191761	rs325017942
17_27515180_C_T	17	27515180	1.87e-08	-5.0584	0.8995	0.1485	D_DAYS	DAYS	Days	27515180	27515180	rs331767908
1_31858891_G_T	1	31858891	8.12e-13	-0.673	0.094	0.2459	D_LMDEP	LMDEP	Loin muscle depth	31752695	31928031	rs332637433
1_236333441_T_G	1	236333441	1.21e-10	-1.2551	0.195	0.1409	D_LMDEP	LMDEP	Loin muscle depth	235833484	236333442	rs692698179
1_238196107_A_G	1	238196107	1.07e-11	-1.6687	0.2455	0.0736	D_LMDEP	LMDEP	Loin muscle depth	237696276	238242188	rs334409440
1_249975595_G_A	1	249975595	3.26e-08	-1.7356	0.314	0.0609	D_LMDEP	LMDEP	Loin muscle depth	249975595	249975595	rs704884354
1_269875777_A_C	1	269875777	1.19e-08	-1.8289	0.3208	0.0537	D_LMDEP	LMDEP	Loin muscle depth	269875734	269875803	rs338385550
2_42649597_A_G	2	42649597	1.68e-12	-0.4229	0.0599	0.4577	D_LMDEP	LMDEP	Loin muscle depth	42149597	43149597	rs326329433
2_45773231_T_C	2	45773231	2.94e-09	0.3797	0.064	0.3433	D_LMDEP	LMDEP	Loin muscle depth	45273231	46242139
2_72787779_T_C	2	72787779	1.25e-11	-2.2155	0.327	0.0613	D_LMDEP	LMDEP	Loin muscle depth	72435119	73207147	rs326742962
2_79988587_A_C	2	79988587	2.16e-13	-2.3711	0.3231	0.0488	D_LMDEP	LMDEP	Loin muscle depth	79643881	80324008	rs328915852
3_102523281_A_G	3	102523281	1.41e-08	1.7586	0.31	0.0629	D_LMDEP	LMDEP	Loin muscle depth	102523281	102523281	rs331201608
3_103583437_C_T	3	103583437	2.7e-08	1.4534	0.2614	0.0923	D_LMDEP	LMDEP	Loin muscle depth	103582991	103646485	rs325680450
3_106330094_A_G	3	106330094	2.7e-09	2.8837	0.4847	0.0258	D_LMDEP	LMDEP	Loin muscle depth	106330094	106330094	rs345658608
4_3377143_G_A	4	3377143	3.26e-08	-1.5357	0.2779	0.0662	D_LMDEP	LMDEP	Loin muscle depth	3377143	3377143	rs330994494
4_14213152_G_A	4	14213152	5.18e-09	4.5756	0.7833	0.0229	D_LMDEP	LMDEP	Loin muscle depth	14078983	14213285	rs333492244
4_59778606_T_G	4	59778606	3.72e-11	-7.2465	1.0955	0.0048	D_LMDEP	LMDEP	Loin muscle depth	59538278	59778606	rs321740521
4_73598553_C_T	4	73598553	2.85e-08	-0.5887	0.1061	0.1155	D_LMDEP	LMDEP	Loin muscle depth	73598553	73598553	rs329128646
4_75324187_G_A	4	75324187	7.46e-09	-1.0804	0.1869	0.1532	D_LMDEP	LMDEP	Loin muscle depth	75324187	75324187	rs335751417
4_95500991_C_T	4	95500991	6.7e-10	-0.452	0.0732	0.2324	D_LMDEP	LMDEP	Loin muscle depth	95000991	95838756	rs1108640935
4_119220602_G_A	4	119220602	7.53e-09	4.3141	0.7466	0.0116	D_LMDEP	LMDEP	Loin muscle depth	119220557	119234132	rs323714991
4_125346246_T_C	4	125346246	2.9e-09	0.4208	0.0709	0.6168	D_LMDEP	LMDEP	Loin muscle depth	125272281	125347094	rs319205670
5_61577510_C_T	5	61577510	1.66e-09	-0.5929	0.0984	0.1073	D_LMDEP	LMDEP	Loin muscle depth	61229847	61740237	rs320696129
5_74367849_A_G	5	74367849	6.12e-09	0.8243	0.1418	0.2627	D_LMDEP	LMDEP	Loin muscle depth	74367849	74418272	rs337880383
7_20173514_C_A	7	20173514	1.44e-08	-0.4401	0.0776	0.7127	D_LMDEP	LMDEP	Loin muscle depth	19780661	20173514	rs330541225
7_22858400_C_T	7	22858400	3.33e-08	-0.4414	0.0799	0.6927	D_LMDEP	LMDEP	Loin muscle depth	22490049	22858400	rs340477491
7_24976181_C_G	7	24976181	3.3e-08	0.3735	0.0676	0.2788	D_LMDEP	LMDEP	Loin muscle depth	24851106	24976181	rs340521504
7_30334819_T_G	7	30334819	4.05e-14	-0.5912	0.0782	0.2111	D_LMDEP	LMDEP	Loin muscle depth	30210753	30834819	rs323466312
7_37152840_C_G	7	37152840	1e-08	-1.0601	0.185	0.0632	D_LMDEP	LMDEP	Loin muscle depth	36662363	37217620	rs324907104
7_74711792_G_A	7	74711792	4.91e-08	-0.3364	0.0617	0.4647	D_LMDEP	LMDEP	Loin muscle depth	74711792	74711792	rs691998951
7_97635937_G_A	7	97635937	1.2e-13	-0.4603	0.0621	0.5435	D_LMDEP	LMDEP	Loin muscle depth	97145336	98086842	rs343391268
8_29676093_G_A	8	29676093	2.3e-09	-0.8401	0.1406	0.2698	D_LMDEP	LMDEP	Loin muscle depth	29674189	29676093	rs321199150
8_33805650_T_G	8	33805650	2.2e-09	-0.8751	0.1463	0.0807	D_LMDEP	LMDEP	Loin muscle depth	33449413	33805650
8_75343697_T_G	8	75343697	3.18e-08	-2.8925	0.5229	0.0517	D_LMDEP	LMDEP	Loin muscle depth	75343697	75343697	rs321685028
8_77922080_G_T	8	77922080	3.19e-08	-1.1587	0.2095	0.1331	D_LMDEP	LMDEP	Loin muscle depth	77922080	77922086	rs791547580
8_106239726_A_G	8	106239726	5.93e-10	-1.3111	0.2117	0.0911	D_LMDEP	LMDEP	Loin muscle depth	106239672	106239726	rs319113702
8_110967881_C_T	8	110967881	7.42e-10	-4.2294	0.6869	0.0125	D_LMDEP	LMDEP	Loin muscle depth	110967881	110967881	rs703402526
9_24474185_C_A	9	24474185	1.18e-09	-2.6508	0.4358	0.0315	D_LMDEP	LMDEP	Loin muscle depth	24474185	24478144	rs323879367
9_53771383_C_T	9	53771383	2.59e-09	4.636	0.7784	0.9903	D_LMDEP	LMDEP	Loin muscle depth	53768800	53856493	rs332465400
9_134930989_G_A	9	134930989	1.95e-09	-1.8776	0.3128	0.0607	D_LMDEP	LMDEP	Loin muscle depth	134930989	134930989	rs343688893
10_22189608_C_T	10	22189608	7.14e-10	-0.4374	0.071	0.4477	D_LMDEP	LMDEP	Loin muscle depth	21689608	22468466	rs343529250
11_14123757_T_C	11	14123757	4.9e-08	-1.1821	0.2167	0.1395	D_LMDEP	LMDEP	Loin muscle depth	14123757	14123757
11_27099300_G_A	11	27099300	2.94e-08	0.7998	0.1442	0.4591	D_LMDEP	LMDEP	Loin muscle depth	27099300	27099300
11_47268448_A_T	11	47268448	1.69e-10	-1.2438	0.1947	0.0876	D_LMDEP	LMDEP	Loin muscle depth	47268448	47268448	rs334253113
11_73781138_C_T	11	73781138	1.66e-08	-1.1872	0.2103	0.0424	D_LMDEP	LMDEP	Loin muscle depth	73781138	73834602	rs81431991
11_78422894_A_G	11	78422894	2.44e-09	-0.5836	0.0978	0.2646	D_LMDEP	LMDEP	Loin muscle depth	78050231	78422894	rs325382174
12_56032472_T_C	12	56032472	8e-09	-0.8426	0.1461	0.3693	D_LMDEP	LMDEP	Loin muscle depth	56032472	56032472	rs690727904
13_595211_C_T	13	595211	1.22e-08	-13.1519	2.3084	0.0096	D_LMDEP	LMDEP	Loin muscle depth	595211	595211	rs328874850
13_78516013_G_A	13	78516013	5.96e-09	-1.5905	0.2734	0.4314	D_LMDEP	LMDEP	Loin muscle depth	78042607	79016013	rs334483429
13_82266497_A_G	13	82266497	3.04e-12	0.5313	0.0762	0.431	D_LMDEP	LMDEP	Loin muscle depth	82021047	82708521	rs344875829
13_99105976_A_C	13	99105976	3.18e-08	1.4499	0.2621	0.6081	D_LMDEP	LMDEP	Loin muscle depth	99105976	99105989	rs698628913
13_150089478_G_A	13	150089478	2.62e-08	6.6583	1.1964	0.0137	D_LMDEP	LMDEP	Loin muscle depth	150089478	150089478
16_5053347_C_G	16	5053347	1.41e-12	3.7116	0.524	0.0241	D_LMDEP	LMDEP	Loin muscle depth	4950229	5215087	rs707599636
16_19525947_T_C	16	19525947	1.09e-08	-7.3953	1.2938	0.0321	D_LMDEP	LMDEP	Loin muscle depth	19525947	19525947	rs694059915
16_22819649_C_A	16	22819649	2.69e-08	0.4606	0.0828	0.2902	D_LMDEP	LMDEP	Loin muscle depth	22819649	22819649
17_6240079_A_T	17	6240079	1.68e-08	1.6177	0.2867	0.0623	D_LMDEP	LMDEP	Loin muscle depth	6240079	6270694
17_23084768_G_A	17	23084768	2.78e-09	1.5787	0.2656	0.1027	D_LMDEP	LMDEP	Loin muscle depth	23082283	23084768	rs1112311277
17_25224700_A_G	17	25224700	8.45e-09	1.353	0.2349	0.0884	D_LMDEP	LMDEP	Loin muscle depth	25125234	25228166	rs332754450
17_35284743_G_A	17	35284743	1.04e-09	-2.5317	0.4148	0.0351	D_LMDEP	LMDEP	Loin muscle depth	35123120	35284785	rs707580289
17_39139206_C_A	17	39139206	1.16e-09	-3.5281	0.5797	0.0177	D_LMDEP	LMDEP	Loin muscle depth	39139206	39139206	rs704719582
17_41517016_C_G	17	41517016	4.02e-08	-2.2496	0.4098	0.0339	D_LMDEP	LMDEP	Loin muscle depth	41508343	41642158	rs329614743
17_46579970_C_T	17	46579970	8.31e-09	-1.3039	0.2263	0.1351	D_LMDEP	LMDEP	Loin muscle depth	46579970	46767697
17_49445711_C_T	17	49445711	2.78e-08	7.0379	1.2671	0.0122	D_LMDEP	LMDEP	Loin muscle depth	49445711	49445711	rs703666617
18_35071247_A_G	18	35071247	1.93e-08	-1.779	0.3167	0.0405	D_LMDEP	LMDEP	Loin muscle depth	35070734	35071247	rs707352368
5_64975557_G_A	5	64975557	3.66e-10	-0.3634	0.058	0.4199	D_NBA	NBA	Number of born alive pigs (Total number born alive)	64830522	64991062	rs344664846
14_27583192_T_G	14	27583192	2.73e-08	0.4876	0.0877	0.1414	D_NBA	NBA	Number of born alive pigs (Total number born alive)	27583192	27583225
14_28718903_T_C	14	28718903	1.43e-09	-0.3605	0.0596	0.5964	D_NBA	NBA	Number of born alive pigs (Total number born alive)	28622198	28719110	rs326996888
9_29013363_A_G	9	29013363	4.24e-08	0.6309	0.1151	0.5544	D_NBH	NBH	Number of healthy pigs	29013363	29013363	rs321537580
15_111661765_C_T	15	111661765	2.41e-08	-0.8054	0.1443	0.2628	D_NBH	NBH	Number of healthy pigs	111561191	111716665	rs319135071
1_58991690_A_G	1	58991690	4.67e-08	-0.2365	0.0433	0.3908	D_NWEAN	NWEAN	Number weaned	58981614	58992079	rs345442971
3_66381925_G_C	3	66381925	4.28e-08	0.2421	0.0442	0.6269	D_NWEAN	NWEAN	Number weaned	66381925	66381925	rs333784686
11_58953917_T_C	11	58953917	3.43e-08	-0.362	0.0656	0.1169	D_NWEAN	NWEAN	Number weaned	58953917	58955090	rs332725948
14_102561805_T_C	14	102561805	3.11e-08	0.2882	0.0521	0.2437	D_NWEAN	NWEAN	Number weaned	102560016	102562207	rs345444308
1_108132770_G_A	1	108132770	8.61e-09	0.3149	0.0547	0.0476	D_TLWT_BA	TLWT_BA	Litter weight piglets born alive	108132770	108132770	rs342371085
1_143485846_C_G	1	143485846	4.76e-09	0.123	0.021	0.4402	D_TLWT_BA	TLWT_BA	Litter weight piglets born alive	143465869	143485846	rs699194903
1_152867929_G_A	1	152867929	1.11e-11	0.1618	0.0238	0.7553	D_TLWT_BA	TLWT_BA	Litter weight piglets born alive	152367929	153367929
1_164866587_G_C	1	164866587	1.19e-08	0.1708	0.03	0.8512	D_TLWT_BA	TLWT_BA	Litter weight piglets born alive	164866449	164866587	rs1108766111
1_270295827_G_A	1	270295827	8.77e-09	0.1434	0.0249	0.2146	D_TLWT_BA	TLWT_BA	Litter weight piglets born alive	270097082	270295827	rs342441882
2_4254086_C_T	2	4254086	3.93e-08	-0.1128	0.0205	0.5999	D_TLWT_BA	TLWT_BA	Litter weight piglets born alive	4254019	4272618	rs329681496
2_68751216_A_G	2	68751216	2.38e-08	0.212	0.038	0.082	D_TLWT_BA	TLWT_BA	Litter weight piglets born alive	68632171	68933906	rs1107934330
2_143764320_C_T	2	143764320	1.58e-08	0.1617	0.0286	0.8286	D_TLWT_BA	TLWT_BA	Litter weight piglets born alive	143764320	143848472
3_1783649_G_A	3	1783649	4.32e-13	-0.1725	0.0238	0.2414	D_TLWT_BA	TLWT_BA	Litter weight piglets born alive	1283649	2200438	rs80998318
3_91375205_A_G	3	91375205	1.11e-08	0.1777	0.0311	0.1334	D_TLWT_BA	TLWT_BA	Litter weight piglets born alive	91216847	91491026	rs321448926
3_93634289_C_T	3	93634289	2.04e-10	-0.1539	0.0242	0.7508	D_TLWT_BA	TLWT_BA	Litter weight piglets born alive	93289070	94134289	rs342602681
3_96383094_T_C	3	96383094	2.73e-08	-0.1971	0.0355	0.9025	D_TLWT_BA	TLWT_BA	Litter weight piglets born alive	96256660	96863377	rs700591633
4_6318188_T_A	4	6318188	2.58e-08	-0.1327	0.0238	0.2457	D_TLWT_BA	TLWT_BA	Litter weight piglets born alive	6294791	6318188	rs329743782
4_89271818_C_T	4	89271818	5.41e-14	0.1921	0.0255	0.1906	D_TLWT_BA	TLWT_BA	Litter weight piglets born alive	88862424	89544451	rs703992150
4_92448392_T_C	4	92448392	1.76e-10	-0.1598	0.025	0.226	D_TLWT_BA	TLWT_BA	Litter weight piglets born alive	92234976	92891169	rs706874822
4_95070123_C_A	4	95070123	5.25e-13	0.1546	0.0214	0.3798	D_TLWT_BA	TLWT_BA	Litter weight piglets born alive	94570123	95566251	rs690993086
4_98112501_A_G	4	98112501	1.05e-08	-0.1238	0.0216	0.6092	D_TLWT_BA	TLWT_BA	Litter weight piglets born alive	98112501	98112501	rs327751680
4_99519298_G_A	4	99519298	6.64e-12	0.1806	0.0263	0.201	D_TLWT_BA	TLWT_BA	Litter weight piglets born alive	99519298	99519298
4_102558592_A_G	4	102558592	8.43e-14	0.1507	0.0202	0.5563	D_TLWT_BA	TLWT_BA	Litter weight piglets born alive	102058592	103058592	rs342729155
4_110295523_T_C	4	110295523	6.19e-10	0.1482	0.024	0.7659	D_TLWT_BA	TLWT_BA	Litter weight piglets born alive	109927352	110597767	rs320180051
4_112130591_A_T	4	112130591	7.18e-11	0.1786	0.0274	0.8296	D_TLWT_BA	TLWT_BA	Litter weight piglets born alive	111722999	112630591	rs321435378
5_63058260_G_T	5	63058260	5.38e-10	-0.1715	0.0276	0.8085	D_TLWT_BA	TLWT_BA	Litter weight piglets born alive	62833974	63303006
5_73052966_C_A	5	73052966	1.47e-08	-0.1225	0.0216	0.5873	D_TLWT_BA	TLWT_BA	Litter weight piglets born alive	73052966	73155524	rs331924577
6_78516112_C_T	6	78516112	2.82e-08	-0.2384	0.0429	0.0708	D_TLWT_BA	TLWT_BA	Litter weight piglets born alive	78516112	78516112	rs331830375
6_156409912_C_T	6	156409912	6.56e-09	-0.1232	0.0212	0.5641	D_TLWT_BA	TLWT_BA	Litter weight piglets born alive	156398259	156423898	rs343099840
7_49072584_A_C	7	49072584	4.06e-08	0.6798	0.1239	0.3482	D_TLWT_BA	TLWT_BA	Litter weight piglets born alive	49072029	49072584	rs319292557
7_76479188_A_G	7	76479188	4.47e-08	0.1134	0.0207	0.4035	D_TLWT_BA	TLWT_BA	Litter weight piglets born alive	76479188	76479188	rs341679819
7_101546829_G_T	7	101546829	8.96e-09	0.1249	0.0217	0.4375	D_TLWT_BA	TLWT_BA	Litter weight piglets born alive	101546829	101546829	rs321403095
8_55820157_C_T	8	55820157	4.18e-08	0.1166	0.0213	0.5399	D_TLWT_BA	TLWT_BA	Litter weight piglets born alive	55820157	55820157	rs343055142
8_58519195_C_A	8	58519195	1.62e-08	0.1199	0.0212	0.5405	D_TLWT_BA	TLWT_BA	Litter weight piglets born alive	58519195	58868074
8_62892357_C_T	8	62892357	1.47e-08	0.1203	0.0212	0.5501	D_TLWT_BA	TLWT_BA	Litter weight piglets born alive	62892357	62892357
8_64906888_G_C	8	64906888	2.02e-08	0.1179	0.021	0.5218	D_TLWT_BA	TLWT_BA	Litter weight piglets born alive	64906888	64906888	rs332738306
8_70689199_A_T	8	70689199	2.39e-08	0.1202	0.0215	0.611	D_TLWT_BA	TLWT_BA	Litter weight piglets born alive	70689199	70689199	rs321876246
9_13798312_G_A	9	13798312	8.83e-09	-1.8151	0.3156	0.1812	D_TLWT_BA	TLWT_BA	Litter weight piglets born alive	13798312	13798312	rs319955254
9_111819403_A_G	9	111819403	7.39e-09	-0.2565	0.0444	0.0772	D_TLWT_BA	TLWT_BA	Litter weight piglets born alive	111817590	111820900	rs792567838
9_118639964_C_A	9	118639964	3.15e-08	-0.1315	0.0238	0.249	D_TLWT_BA	TLWT_BA	Litter weight piglets born alive	118639964	118639969	rs318872473
9_122483533_A_G	9	122483533	3.85e-13	-0.1579	0.0217	0.3699	D_TLWT_BA	TLWT_BA	Litter weight piglets born alive	122229443	122937237
9_124349870_G_A	9	124349870	2.39e-09	-0.1269	0.0213	0.5288	D_TLWT_BA	TLWT_BA	Litter weight piglets born alive	124341579	124351682	rs334995700
10_7131372_C_T	10	7131372	6.93e-11	-0.1386	0.0213	0.6306	D_TLWT_BA	TLWT_BA	Litter weight piglets born alive	6631372	7280190	rs698064022
10_11262379_T_C	10	11262379	9.37e-09	-0.1312	0.0229	0.7299	D_TLWT_BA	TLWT_BA	Litter weight piglets born alive	11260830	11268474	rs336070454
10_32801592_T_C	10	32801592	8.46e-10	0.1258	0.0205	0.5029	D_TLWT_BA	TLWT_BA	Litter weight piglets born alive	32801592	32995773	rs331284045
11_45655830_T_C	11	45655830	3.02e-08	-0.1447	0.0261	0.2086	D_TLWT_BA	TLWT_BA	Litter weight piglets born alive	45570314	45711244	rs321649411
12_4160972_C_T	12	4160972	8.33e-15	0.174	0.0224	0.3466	D_TLWT_BA	TLWT_BA	Litter weight piglets born alive	3660972	4660972	rs322566052
12_50020813_A_G	12	50020813	9.97e-09	-0.4572	0.0798	0.0772	D_TLWT_BA	TLWT_BA	Litter weight piglets born alive	49926364	50191375	rs327589943
12_53624287_G_A	12	53624287	2.04e-09	-0.562	0.0938	0.0234	D_TLWT_BA	TLWT_BA	Litter weight piglets born alive	53624184	53633421
13_199937218_A_G	13	199937218	3.99e-08	-0.4364	0.0795	0.0654	D_TLWT_BA	TLWT_BA	Litter weight piglets born alive	199937218	199937218	rs320493973
14_2229868_G_A	14	2229868	3.45e-09	0.1275	0.0216	0.3978	D_TLWT_BA	TLWT_BA	Litter weight piglets born alive	2228799	2306327	rs321985302
15_2943681_C_A	15	2943681	6.08e-09	0.1264	0.0217	0.3601	D_TLWT_BA	TLWT_BA	Litter weight piglets born alive	2595355	2997811	rs319558988
15_8320353_A_G	15	8320353	3.98e-09	0.1346	0.0229	0.3068	D_TLWT_BA	TLWT_BA	Litter weight piglets born alive	7924838	8320353	rs1112582374
15_12896764_T_C	15	12896764	4.1e-10	-0.1318	0.0211	0.3842	D_TLWT_BA	TLWT_BA	Litter weight piglets born alive	12529308	13165901	rs320563979
15_17749443_C_T	15	17749443	6.88e-09	-0.1273	0.022	0.6667	D_TLWT_BA	TLWT_BA	Litter weight piglets born alive	17749443	17749443	rs336179336
15_117152523_T_C	15	117152523	2.01e-12	-0.1803	0.0256	0.7746	D_TLWT_BA	TLWT_BA	Litter weight piglets born alive	117015920	117652523	rs708016154
16_68643006_T_C	16	68643006	7.53e-09	0.4061	0.0703	0.9712	D_TLWT_BA	TLWT_BA	Litter weight piglets born alive	68607435	68694591	rs341643802
16_73915646_T_C	16	73915646	1.98e-08	-0.5981	0.1065	0.0207	D_TLWT_BA	TLWT_BA	Litter weight piglets born alive	73915135	73922950	rs337545940
17_33899033_C_A	17	33899033	1.79e-08	1.3922	0.2473	0.9179	D_TLWT_BA	TLWT_BA	Litter weight piglets born alive	33899033	33899033	rs337984024
18_13103007_G_A	18	13103007	2.04e-08	0.1209	0.0215	0.3448	D_TLWT_BA	TLWT_BA	Litter weight piglets born alive	13103007	13111320	rs709956074
18_41014739_G_A	18	41014739	3.46e-10	-0.1385	0.0221	0.6026	D_TLWT_BA	TLWT_BA	Litter weight piglets born alive	40945399	41086436	rs325868706
18_44089275_T_G	18	44089275	1.46e-08	-0.1316	0.0232	0.6957	D_TLWT_BA	TLWT_BA	Litter weight piglets born alive	44079806	44138399	rs327236150
1_112580179_T_C	1	112580179	2.27e-09	-1.187	0.1986	0.2229	D_TNB	TNB	Total number of born piglets (Litter size)	112155151	112689877	rs323236255
1_124133003_T_C	1	124133003	1.35e-11	-0.7778	0.115	0.5277	D_TNB	TNB	Total number of born piglets (Litter size)	123865905	124488942	rs344739643
1_129411962_T_G	1	129411962	2.11e-10	-0.8528	0.1342	0.6923	D_TNB	TNB	Total number of born piglets (Litter size)	128911962	129411962	rs323260466
1_131994385_A_C	1	131994385	1.38e-08	0.7912	0.1394	0.3117	D_TNB	TNB	Total number of born piglets (Litter size)	131994371	131994385	rs336070136
7_518445_A_G	7	518445	3.83e-10	-0.8221	0.1313	0.3877	D_TNB	TNB	Total number of born piglets (Litter size)	219707	924560	rs1107822876
7_1972141_T_C	7	1972141	3.63e-09	-0.7559	0.1281	0.6519	D_TNB	TNB	Total number of born piglets (Litter size)	1955891	2472141	rs325900627
10_66840832_T_C	10	66840832	3.64e-08	-0.6226	0.1131	0.4231	D_TNB	TNB	Total number of born piglets (Litter size)	66840832	66840832	rs318270444
14_136563337_G_A	14	136563337	2.49e-08	0.9969	0.1788	0.1585	D_TNB	TNB	Total number of born piglets (Litter size)	136563337	136590264
15_117117815_A_G	15	117117815	2.54e-08	-1.9645	0.3527	0.059	D_TNB	TNB	Total number of born piglets (Litter size)	117117815	117117815	rs326519897
15_125717325_A_G	15	125717325	1.76e-08	-0.7314	0.1298	0.2354	D_TNB	TNB	Total number of born piglets (Litter size)	125699096	125720831
17_55160531_A_G	17	55160531	3.03e-09	-1.0551	0.1779	0.3147	D_TNB	TNB	Total number of born piglets (Litter size)	54660531	55255711	rs328529283
17_56555076_G_A	17	56555076	7.74e-09	-1.6525	0.2862	0.0829	D_TNB	TNB	Total number of born piglets (Litter size)	56521752	56555076	rs322624435
1_718938_C_T	1	718938	8.88e-11	0.0422	0.0065	0.4213	D_TNUM	TNUM	Teat number	271347	826897	rs703815290
1_2626180_C_T	1	2626180	6.2e-10	0.0334	0.0054	0.2864	D_TNUM	TNUM	Teat number	2187961	2626302	rs694255310
1_6437278_G_A	1	6437278	2.02e-10	-0.1356	0.0213	0.1245	D_TNUM	TNUM	Teat number	6433122	6438210	rs707805859
1_11143616_T_C	1	11143616	1.56e-10	-0.0274	0.0043	0.385	D_TNUM	TNUM	Teat number	11025293	11178667	rs1114143654
1_15960996_G_A	1	15960996	4.14e-08	0.0345	0.0063	0.3052	D_TNUM	TNUM	Teat number	15960996	15960996	rs335616717
1_19369914_T_C	1	19369914	4.06e-08	-0.0382	0.007	0.1488	D_TNUM	TNUM	Teat number	19369791	19369914	rs341835237
1_20883953_C_T	1	20883953	6.88e-09	-0.0305	0.0053	0.2405	D_TNUM	TNUM	Teat number	20883953	20889626
1_22450160_G_A	1	22450160	1.02e-08	0.0338	0.0059	0.1375	D_TNUM	TNUM	Teat number	22450160	22450160	rs707397341
1_24696752_C_T	1	24696752	4.78e-08	0.0562	0.0103	0.6234	D_TNUM	TNUM	Teat number	24696752	24696752	rs339249963
1_26161726_C_T	1	26161726	1.4e-09	0.0665	0.011	0.1877	D_TNUM	TNUM	Teat number	26060511	26275303
1_35856823_C_T	1	35856823	1.25e-09	0.1178	0.0194	0.0742	D_TNUM	TNUM	Teat number	35817298	36356823
1_38202410_A_T	1	38202410	1.85e-08	0.0928	0.0165	0.1039	D_TNUM	TNUM	Teat number	38202410	38202410
1_41985586_T_C	1	41985586	3.35e-08	0.0587	0.0106	0.3277	D_TNUM	TNUM	Teat number	41985586	41985586	rs1109788503
1_53006133_G_A	1	53006133	3.37e-08	0.0599	0.0108	0.2432	D_TNUM	TNUM	Teat number	53006133	53006133
1_73982635_A_G	1	73982635	7.93e-13	0.0385	0.0054	0.3301	D_TNUM	TNUM	Teat number	73936241	73982635	rs711448077
1_78417866_G_T	1	78417866	1.37e-08	-0.0948	0.0167	0.0266	D_TNUM	TNUM	Teat number	78417866	78417866	rs332472654
1_138232610_T_A	1	138232610	8.37e-09	-0.0225	0.0039	0.5866	D_TNUM	TNUM	Teat number	138077166	138507236	rs321431624
1_220496174_C_T	1	220496174	5.03e-13	0.0638	0.0088	0.7936	D_TNUM	TNUM	Teat number	220072149	220798813	rs322435649
1_227124225_C_T	1	227124225	2.06e-15	0.2214	0.0279	0.0173	D_TNUM	TNUM	Teat number	226624225	227522862	rs1112327698
1_228653685_C_A	1	228653685	2.69e-12	0.2276	0.0326	0.0195	D_TNUM	TNUM	Teat number	228653592	228671904
1_231754865_G_A	1	231754865	2.37e-19	0.0633	0.007	0.3204	D_TNUM	TNUM	Teat number	231754865	231754865	rs338412723
1_234428310_A_G	1	234428310	4.05e-08	0.2305	0.042	0.0111	D_TNUM	TNUM	Teat number	234425815	234428310	rs320789901
1_237748559_G_A	1	237748559	2.71e-08	-0.0675	0.0121	0.114	D_TNUM	TNUM	Teat number	237515392	237748559	rs344526690
1_240796099_T_G	1	240796099	2.64e-08	-0.0601	0.0108	0.227	D_TNUM	TNUM	Teat number	240796099	240796101	rs341620624
1_243374943_G_A	1	243374943	2.53e-09	0.025	0.0042	0.3193	D_TNUM	TNUM	Teat number	243028099	243376169	rs319205932
1_249840570_T_C	1	249840570	5.35e-10	-0.0249	0.004	0.4853	D_TNUM	TNUM	Teat number	249689785	250331392	rs699266620
1_252920929_G_A	1	252920929	1.88e-10	0.4641	0.0728	0.0421	D_TNUM	TNUM	Teat number	252420929	253390167	rs333699871
1_260936641_A_C	1	260936641	3.01e-08	0.0433	0.0078	0.4392	D_TNUM	TNUM	Teat number	260936641	260936641	rs701543508
1_262078725_G_A	1	262078725	9.58e-09	-0.0973	0.017	0.0495	D_TNUM	TNUM	Teat number	262078725	262232802	rs326572977
1_269837055_T_G	1	269837055	1.34e-14	0.1906	0.0247	0.0324	D_TNUM	TNUM	Teat number	269784720	269837354	rs341936482
2_5713489_A_C	2	5713489	4.82e-08	-0.095	0.0174	0.0201	D_TNUM	TNUM	Teat number	5713489	5713489
2_11412600_A_G	2	11412600	8.26e-12	0.0308	0.0045	0.4181	D_TNUM	TNUM	Teat number	11295190	11856313	rs330155342
2_16905060_T_C	2	16905060	1.32e-09	0.0337	0.0056	0.4832	D_TNUM	TNUM	Teat number	16905052	16905679	rs81319870
2_18053097_T_C	2	18053097	2.57e-10	0.1221	0.0193	0.0667	D_TNUM	TNUM	Teat number	18053097	18053097	rs319925118
2_26610927_C_A	2	26610927	2.18e-08	0.0229	0.0041	0.4228	D_TNUM	TNUM	Teat number	26610927	26611641	rs341032329
2_28046329_T_C	2	28046329	3.18e-08	0.0388	0.007	0.158	D_TNUM	TNUM	Teat number	28046329	28048111	rs331178120
2_32014400_A_G	2	32014400	2.13e-08	-0.219	0.0391	0.9879	D_TNUM	TNUM	Teat number	32014400	32014400	rs703391083
2_37538351_T_A	2	37538351	8.72e-09	0.03	0.0052	0.2171	D_TNUM	TNUM	Teat number	37431345	37552933	rs333249517
2_40021296_T_C	2	40021296	4.8e-10	-0.0393	0.0063	0.3652	D_TNUM	TNUM	Teat number	39521296	40021296	rs326124424
2_45125729_T_C	2	45125729	2.06e-08	-0.0214	0.0038	0.5896	D_TNUM	TNUM	Teat number	45125729	45125729	rs321328701
2_47343502_G_T	2	47343502	1.61e-08	-0.0244	0.0043	0.7082	D_TNUM	TNUM	Teat number	47343502	47343502	rs331584748
2_64431260_T_C	2	64431260	1.13e-11	-0.0659	0.0097	0.8891	D_TNUM	TNUM	Teat number	63931260	64439559	rs322145762
2_68155969_C_T	2	68155969	1.75e-14	-0.9496	0.1239	0.5004	D_TNUM	TNUM	Teat number	68155969	68155969	rs338387860
2_91950897_T_A	2	91950897	4.88e-08	0.0529	0.0097	0.1269	D_TNUM	TNUM	Teat number	91950897	91950897	rs789767915
2_93082993_T_C	2	93082993	3.47e-12	0.1302	0.0187	0.1114	D_TNUM	TNUM	Teat number	93082993	93082993	rs329938210
2_116461455_A_G	2	116461455	3.65e-08	-0.0404	0.0073	0.2285	D_TNUM	TNUM	Teat number	116461455	116461455	rs328852818
2_119349177_T_C	2	119349177	1.31e-08	0.1217	0.0214	0.0565	D_TNUM	TNUM	Teat number	119349177	119349177
2_120541572_T_C	2	120541572	3.96e-08	0.0475	0.0086	0.8751	D_TNUM	TNUM	Teat number	120541572	120541572	rs330737602
2_121948172_C_T	2	121948172	6.22e-09	-0.0501	0.0086	0.1349	D_TNUM	TNUM	Teat number	121831790	121996037	rs345328087
2_125160455_A_G	2	125160455	2.9e-10	0.1856	0.0294	0.0222	D_TNUM	TNUM	Teat number	125160455	125160455
2_132931145_C_T	2	132931145	9.25e-09	0.1867	0.0325	0.0354	D_TNUM	TNUM	Teat number	132931136	132931145	rs339689093
2_145426462_C_T	2	145426462	4.08e-09	0.0432	0.0073	0.153	D_TNUM	TNUM	Teat number	145119792	145482229	rs329820917
3_2714555_T_G	3	2714555	2.11e-10	-0.0395	0.0062	0.6314	D_TNUM	TNUM	Teat number	2714555	2714555	rs343730160
3_12572702_C_G	3	12572702	1.28e-18	0.2882	0.0327	0.0129	D_TNUM	TNUM	Teat number	12572702	13072702	rs791538787
3_19230015_G_C	3	19230015	4.38e-08	-0.0912	0.0167	0.0233	D_TNUM	TNUM	Teat number	19230015	19230015	rs333041024
3_26807153_T_C	3	26807153	3.32e-08	0.0226	0.0041	0.6705	D_TNUM	TNUM	Teat number	26807153	26807153	rs1107769602
3_34415715_C_G	3	34415715	4.14e-09	-0.0844	0.0144	0.1071	D_TNUM	TNUM	Teat number	34408409	34415789	rs1109970930
3_59266169_G_A	3	59266169	8.14e-10	-0.0409	0.0067	0.1548	D_TNUM	TNUM	Teat number	59242691	59374222	rs328518272
3_65365792_C_A	3	65365792	1.02e-14	0.1679	0.0217	0.0312	D_TNUM	TNUM	Teat number	64865792	65365853	rs1109593670
3_70765731_C_T	3	70765731	1.15e-08	0.0228	0.004	0.5237	D_TNUM	TNUM	Teat number	70744795	70767221	rs327781064
3_73403931_T_C	3	73403931	1.96e-11	0.0508	0.0076	0.079	D_TNUM	TNUM	Teat number	73403902	73403931	rs341148481
3_76103086_C_T	3	76103086	2.54e-08	0.0222	0.004	0.6444	D_TNUM	TNUM	Teat number	76103086	76103086	rs323814127
3_98255057_C_T	3	98255057	2.4e-08	-0.1624	0.0291	0.0077	D_TNUM	TNUM	Teat number	98254457	98255097	rs330203223
3_113492587_C_G	3	113492587	2.15e-19	0.1672	0.0186	0.0603	D_TNUM	TNUM	Teat number	113217541	113975811	rs337142066
3_116990910_G_A	3	116990910	3.92e-10	-0.0404	0.0065	0.5573	D_TNUM	TNUM	Teat number	116990910	116990910	rs336787140
3_120237262_T_C	3	120237262	5.55e-14	0.1481	0.0197	0.1328	D_TNUM	TNUM	Teat number	120223049	120737262	rs337377121
3_124787621_A_G	3	124787621	3.29e-09	0.0377	0.0064	0.2972	D_TNUM	TNUM	Teat number	124287621	124817639	rs327713358
3_129130825_C_T	3	129130825	3.77e-08	0.3759	0.0683	0.0491	D_TNUM	TNUM	Teat number	129130825	129130825	rs696914133
3_131662588_G_C	3	131662588	1.25e-08	0.1089	0.0191	0.0558	D_TNUM	TNUM	Teat number	131662588	131662588	rs339536954
4_8168874_G_A	4	8168874	9.75e-09	0.0437	0.0076	0.2146	D_TNUM	TNUM	Teat number	8157739	8168874	rs335847301
4_14215114_A_G	4	14215114	1.11e-08	0.115	0.0201	0.066	D_TNUM	TNUM	Teat number	14208378	14215114	rs320897387
4_88086437_G_A	4	88086437	1.29e-08	0.078	0.0137	0.165	D_TNUM	TNUM	Teat number	88086437	88086437	rs1112214721
4_93210996_A_G	4	93210996	5.35e-09	-0.1023	0.0175	0.0487	D_TNUM	TNUM	Teat number	92852866	93210996	rs319803498
4_99415082_T_A	4	99415082	2.08e-08	0.0224	0.004	0.2918	D_TNUM	TNUM	Teat number	99415082	99415082	rs80911060
4_103492658_T_C	4	103492658	2.06e-09	0.1655	0.0276	0.0239	D_TNUM	TNUM	Teat number	103490414	103495977	rs337231898
4_108362775_G_A	4	108362775	5.53e-25	-0.2882	0.0279	0.008	D_TNUM	TNUM	Teat number	107884087	108768132	rs328979261
4_120021945_G_A	4	120021945	1.45e-23	0.4374	0.0437	0.0111	D_TNUM	TNUM	Teat number	119561152	120021952	rs1110003047
4_121077244_G_A	4	121077244	2.71e-08	0.0342	0.0062	0.3999	D_TNUM	TNUM	Teat number	121077244	121077244	rs320824480
4_124435810_C_T	4	124435810	2.54e-08	0.0401	0.0072	0.486	D_TNUM	TNUM	Teat number	124435810	124435810	rs321117698
4_126217528_T_C	4	126217528	4.13e-11	-0.04	0.0061	0.4057	D_TNUM	TNUM	Teat number	126181342	126388791
5_6374133_C_T	5	6374133	3.22e-12	0.2279	0.0327	0.0184	D_TNUM	TNUM	Teat number	5995385	6690713	rs332115499
5_9992056_C_T	5	9992056	4.56e-11	-0.125	0.019	0.0169	D_TNUM	TNUM	Teat number	9656318	9992056	rs695824193
5_11403847_T_G	5	11403847	4.43e-11	0.1098	0.0167	0.0653	D_TNUM	TNUM	Teat number	11403847	11408298	rs329869167
5_12842133_A_G	5	12842133	9.27e-09	0.1295	0.0225	0.0295	D_TNUM	TNUM	Teat number	12560521	12842133
5_13883518_A_G	5	13883518	4.63e-11	0.1685	0.0256	0.0266	D_TNUM	TNUM	Teat number	13871941	13897822	rs1112700326
5_18888790_C_A	5	18888790	2.84e-17	0.1955	0.0231	0.0403	D_TNUM	TNUM	Teat number	18469883	18888794	rs332481178
5_24082837_G_A	5	24082837	2.95e-08	-0.023	0.0042	0.3788	D_TNUM	TNUM	Teat number	24080170	24086952	rs321227308
5_28431644_G_A	5	28431644	2.53e-10	0.156	0.0247	0.0938	D_TNUM	TNUM	Teat number	28308740	28595699	rs333273118
5_40161735_G_A	5	40161735	4.08e-10	0.2648	0.0424	0.0271	D_TNUM	TNUM	Teat number	40161735	40161735
5_41777397_C_A	5	41777397	1.44e-08	0.2596	0.0458	0.0189	D_TNUM	TNUM	Teat number	41777397	41777397	rs344787056
5_59119278_T_C	5	59119278	2.84e-09	0.0343	0.0058	0.5557	D_TNUM	TNUM	Teat number	59119278	59119278	rs335180258
5_64701040_A_G	5	64701040	4.38e-11	0.1176	0.0178	0.9248	D_TNUM	TNUM	Teat number	64677076	64846200
5_76883422_A_G	5	76883422	4.89e-08	0.0251	0.0046	0.4916	D_TNUM	TNUM	Teat number	76883422	76883422	rs80862228
5_80279185_C_G	5	80279185	6.11e-10	-0.0418	0.0067	0.3596	D_TNUM	TNUM	Teat number	80251978	80487862	rs331351380
5_86079674_A_G	5	86079674	1.62e-16	0.1773	0.0215	0.0129	D_TNUM	TNUM	Teat number	86034161	86079674	rs329818611
5_91021328_A_G	5	91021328	1.33e-08	0.0316	0.0056	0.7244	D_TNUM	TNUM	Teat number	91021328	91021328
5_94406087_G_C	5	94406087	1.14e-14	0.0985	0.0128	0.0901	D_TNUM	TNUM	Teat number	94073990	94537217	rs787760654
5_95757095_C_G	5	95757095	2.03e-12	-0.1536	0.0218	0.0133	D_TNUM	TNUM	Teat number	95757095	95825294	rs707291514
5_98738957_T_C	5	98738957	8.84e-17	0.3212	0.0386	0.0144	D_TNUM	TNUM	Teat number	98531381	99238957	rs323365411
6_4246260_C_T	6	4246260	6.03e-13	0.2312	0.0321	0.0404	D_TNUM	TNUM	Teat number	4246260	4350954	rs697024596
6_6686180_T_C	6	6686180	3.41e-11	0.1872	0.0282	0.0381	D_TNUM	TNUM	Teat number	6447937	7023877	rs341682857
6_10185190_T_A	6	10185190	9.8e-10	0.1878	0.0307	0.0468	D_TNUM	TNUM	Teat number	10150713	10185190	rs325681775
6_17141340_C_T	6	17141340	1.13e-08	-0.0351	0.0061	0.1347	D_TNUM	TNUM	Teat number	17080814	17143077
6_19838946_G_A	6	19838946	2.92e-09	0.184	0.031	0.0227	D_TNUM	TNUM	Teat number	19836495	19844148	rs324893245
6_24486615_T_G	6	24486615	6.53e-09	0.469	0.0808	0.0167	D_TNUM	TNUM	Teat number	24451208	24496149	rs331753482
6_26485774_G_A	6	26485774	3.48e-08	-0.083	0.015	0.0972	D_TNUM	TNUM	Teat number	26485774	26500696	rs342604037
6_33087616_C_G	6	33087616	4.51e-10	0.0553	0.0089	0.1455	D_TNUM	TNUM	Teat number	33055193	33087616	rs338274808
6_41761589_C_T	6	41761589	8.63e-09	0.0358	0.0062	0.4495	D_TNUM	TNUM	Teat number	41761589	41761589	rs329288739
6_53953291_A_G	6	53953291	2.05e-08	0.07	0.0125	0.7907	D_TNUM	TNUM	Teat number	53953291	53953291	rs713683951
6_56478450_C_T	6	56478450	4.85e-09	-0.0657	0.0112	0.2898	D_TNUM	TNUM	Teat number	56352590	56960744	rs329198095
6_58715711_C_T	6	58715711	4.13e-09	0.0662	0.0113	0.7156	D_TNUM	TNUM	Teat number	58715711	58715711	rs700512625
6_73107544_A_G	6	73107544	1.02e-10	0.1761	0.0272	0.0084	D_TNUM	TNUM	Teat number	73061422	73279917	rs344553805
6_76886537_A_T	6	76886537	2.6e-08	-0.0236	0.0042	0.4102	D_TNUM	TNUM	Teat number	76886537	76886537	rs320974397
6_88122557_A_G	6	88122557	2.22e-09	0.0616	0.0103	0.8813	D_TNUM	TNUM	Teat number	88122557	88122557	rs345092463
6_90028257_C_G	6	90028257	1.21e-08	-0.0569	0.01	0.1687	D_TNUM	TNUM	Teat number	90023554	90029396	rs345121480
6_100537888_T_A	6	100537888	5.05e-15	-0.0367	0.0047	0.773	D_TNUM	TNUM	Teat number	100537888	100537888	rs81342509
6_102557955_T_C	6	102557955	1.76e-08	-0.0289	0.0051	0.8107	D_TNUM	TNUM	Teat number	102557955	102557955	rs333512595
6_123499160_A_G	6	123499160	2.98e-08	0.0531	0.0096	0.1936	D_TNUM	TNUM	Teat number	123499160	123499160	rs325979891
6_150891336_C_G	6	150891336	1.88e-08	-0.0345	0.0061	0.6198	D_TNUM	TNUM	Teat number	150891328	150891336	rs712212240
6_156226308_T_G	6	156226308	8.45e-21	0.1782	0.0191	0.0378	D_TNUM	TNUM	Teat number	155816915	156559028	rs338803675
6_158946570_A_G	6	158946570	2.99e-11	0.0785	0.0118	0.1008	D_TNUM	TNUM	Teat number	158633300	159144439	rs319069504
6_163421787_T_G	6	163421787	6.01e-09	0.1074	0.0185	0.0462	D_TNUM	TNUM	Teat number	163421787	163644821	rs324648677
6_166245145_G_A	6	166245145	3.11e-13	0.0424	0.0058	0.5746	D_TNUM	TNUM	Teat number	165914039	166568939	rs344243224
7_2096040_C_G	7	2096040	5.45e-09	-0.0547	0.0094	0.0826	D_TNUM	TNUM	Teat number	2084654	2096040	rs710535644
7_3733850_C_T	7	3733850	3.72e-09	0.0448	0.0076	0.1879	D_TNUM	TNUM	Teat number	3674485	3733850	rs792952604
7_9701933_C_T	7	9701933	8.79e-12	0.0869	0.0127	0.1057	D_TNUM	TNUM	Teat number	9701933	9701933	rs329120481
7_15744187_C_T	7	15744187	2.05e-08	0.2015	0.0359	0.0167	D_TNUM	TNUM	Teat number	15744187	15744187	rs345690745
7_20046773_A_C	7	20046773	2.9e-08	-0.0463	0.0084	0.1955	D_TNUM	TNUM	Teat number	20046595	20053194	rs331469002
7_22903769_C_A	7	22903769	1.71e-08	0.0417	0.0074	0.6925	D_TNUM	TNUM	Teat number	22903769	22903769	rs704106831
7_24947604_C_A	7	24947604	3.15e-08	0.0417	0.0075	0.1246	D_TNUM	TNUM	Teat number	24947604	24947619	rs1110337207
7_30247305_C_T	7	30247305	8.92e-09	0.0284	0.0049	0.1997	D_TNUM	TNUM	Teat number	30247305	30335293	rs80901791
7_76684893_A_G	7	76684893	6.45e-09	-0.0315	0.0054	0.2634	D_TNUM	TNUM	Teat number	76401365	76684893	rs331437446
7_79145046_G_A	7	79145046	1.84e-08	0.0447	0.0079	0.2916	D_TNUM	TNUM	Teat number	79145046	79145046
7_86255286_A_G	7	86255286	3.01e-09	0.0889	0.015	0.0775	D_TNUM	TNUM	Teat number	86240570	86309334	rs337802385
7_93288789_C_T	7	93288789	3.29e-08	-0.1188	0.0215	0.0129	D_TNUM	TNUM	Teat number	93288789	93288789	rs321284116
7_96067391_A_G	7	96067391	4.25e-18	0.0499	0.0058	0.5457	D_TNUM	TNUM	Teat number	95567391	96509276	rs80886700
7_101697952_A_G	7	101697952	2.38e-11	0.0283	0.0042	0.508	D_TNUM	TNUM	Teat number	101536658	102197952	rs328774258
7_110592380_T_C	7	110592380	3.37e-25	0.0647	0.0062	0.4027	D_TNUM	TNUM	Teat number	110583964	110949574	rs336679141
7_113976174_C_T	7	113976174	9.01e-11	-0.0855	0.0132	0.2894	D_TNUM	TNUM	Teat number	113494026	113976174	rs336923102
7_118454138_G_A	7	118454138	3.31e-09	0.0247	0.0042	0.694	D_TNUM	TNUM	Teat number	118454138	118466211	rs345659644
8_5454123_G_A	8	5454123	5.11e-10	-0.3389	0.0545	0.0122	D_TNUM	TNUM	Teat number	4971369	5454150	rs1108299175
8_9664779_T_G	8	9664779	3.47e-08	0.1389	0.0252	0.0343	D_TNUM	TNUM	Teat number	9649956	9673326	rs343135614
8_13413785_C_T	8	13413785	1.4e-08	0.0397	0.007	0.2627	D_TNUM	TNUM	Teat number	13413785	13425730	rs337157609
8_18441738_G_A	8	18441738	1.75e-12	0.2601	0.0369	0.0145	D_TNUM	TNUM	Teat number	18396574	18941738	rs322154821
8_106815509_C_T	8	106815509	4.18e-08	-0.0227	0.0041	0.3158	D_TNUM	TNUM	Teat number	106815509	106815509	rs334801077
8_118359522_T_C	8	118359522	7.18e-09	0.0782	0.0135	0.9671	D_TNUM	TNUM	Teat number	118359522	118359522	rs319455519
8_124018757_A_G	8	124018757	2.3e-10	-0.0367	0.0058	0.5426	D_TNUM	TNUM	Teat number	123518757	124518757	rs713598594
8_128043732_C_T	8	128043732	4.66e-08	0.0464	0.0085	0.2594	D_TNUM	TNUM	Teat number	128043732	128043732	rs690446084
8_129471291_C_T	8	129471291	3.72e-08	0.0632	0.0115	0.0765	D_TNUM	TNUM	Teat number	129469945	129471291	rs320655896
9_2779676_T_G	9	2779676	4.2e-12	0.0416	0.006	0.3872	D_TNUM	TNUM	Teat number	2603048	2952175	rs707547336
9_5030428_G_A	9	5030428	4.6e-08	0.116	0.0212	0.0586	D_TNUM	TNUM	Teat number	5030428	5030428
9_6935251_T_C	9	6935251	1.89e-09	0.038	0.0063	0.297	D_TNUM	TNUM	Teat number	6932158	7089296
9_12934636_G_A	9	12934636	3.17e-10	-0.0374	0.0059	0.6118	D_TNUM	TNUM	Teat number	12934636	12934636	rs335589226
9_15228294_C_G	9	15228294	2.39e-08	0.0301	0.0054	0.2116	D_TNUM	TNUM	Teat number	15228294	15231971	rs336054877
9_17107862_A_G	9	17107862	7.5e-09	-0.0514	0.0089	0.1148	D_TNUM	TNUM	Teat number	16607862	17107862	rs705893924
9_24726554_A_G	9	24726554	1.14e-08	-0.0602	0.0105	0.0694	D_TNUM	TNUM	Teat number	24726554	24726554
9_26412749_A_G	9	26412749	5.87e-15	0.0871	0.0112	0.9468	D_TNUM	TNUM	Teat number	26390962	26412749	rs1113402468
9_31406222_A_G	9	31406222	4.42e-09	0.0352	0.006	0.8231	D_TNUM	TNUM	Teat number	31406222	31406222	rs337229601
9_43042508_G_A	9	43042508	2.93e-08	0.3527	0.0636	0.0096	D_TNUM	TNUM	Teat number	43042508	43042508	rs323089880
9_45384664_G_A	9	45384664	1.56e-19	0.0369	0.0041	0.3879	D_TNUM	TNUM	Teat number	45044131	45884664
9_52166881_G_A	9	52166881	1.1e-10	0.1542	0.0239	0.0385	D_TNUM	TNUM	Teat number	51769255	52447383	rs338372101
9_54160464_G_A	9	54160464	5.22e-09	0.0296	0.0051	0.6931	D_TNUM	TNUM	Teat number	54160271	54660464	rs322527901
9_66000977_T_C	9	66000977	7.33e-09	0.1076	0.0186	0.0463	D_TNUM	TNUM	Teat number	65725959	66284932	rs320116804
9_93223294_C_T	9	93223294	2.15e-10	0.1476	0.0232	0.0399	D_TNUM	TNUM	Teat number	92902158	93336664	rs330853227
9_108961864_C_T	9	108961864	3.7e-09	-0.21	0.0356	0.966	D_TNUM	TNUM	Teat number	108961864	108961864	rs319624552
9_116440322_G_A	9	116440322	2.81e-10	0.3368	0.0534	0.0138	D_TNUM	TNUM	Teat number	116440322	116440322	rs697256745
9_117708333_T_C	9	117708333	5.23e-10	0.3642	0.0586	0.0114	D_TNUM	TNUM	Teat number	117708333	117708333	rs331875698
9_124542459_A_G	9	124542459	2.81e-09	0.1509	0.0254	0.0252	D_TNUM	TNUM	Teat number	124542459	124542482	rs691002131
9_126846085_G_T	9	126846085	8e-10	0.1328	0.0216	0.0299	D_TNUM	TNUM	Teat number	126654062	127268366
9_132433700_A_G	9	132433700	7.11e-09	0.0242	0.0042	0.5076	D_TNUM	TNUM	Teat number	132377963	132433700	rs328046696
9_134722800_G_C	9	134722800	1.47e-09	-0.0747	0.0123	0.1309	D_TNUM	TNUM	Teat number	134437976	134722800	rs1113874653
10_3000750_C_T	10	3000750	3.13e-10	0.069	0.011	0.1048	D_TNUM	TNUM	Teat number	2981908	3000799	rs1108448664
10_12580976_C_T	10	12580976	9.66e-09	0.083	0.0145	0.0528	D_TNUM	TNUM	Teat number	12543428	12581367	rs340976259
10_17431262_C_T	10	17431262	3.13e-12	-0.0834	0.012	0.2206	D_TNUM	TNUM	Teat number	17431262	17639978	rs80944936
10_20307673_C_T	10	20307673	3.03e-12	-0.0665	0.0095	0.4419	D_TNUM	TNUM	Teat number	19894918	20669994	rs324861200
10_24060157_G_A	10	24060157	4.83e-12	0.1107	0.016	0.0557	D_TNUM	TNUM	Teat number	23803995	24341635	rs333619446
10_28752502_G_A	10	28752502	6.99e-11	0.0429	0.0066	0.3045	D_TNUM	TNUM	Teat number	28294196	28857281	rs321575341
10_30215563_T_C	10	30215563	4.45e-10	0.0415	0.0067	0.2963	D_TNUM	TNUM	Teat number	30043993	30715563
10_33522255_C_T	10	33522255	1.16e-08	0.0465	0.0081	0.2239	D_TNUM	TNUM	Teat number	33522255	33550185	rs339629499
10_35602796_G_C	10	35602796	1.73e-12	0.1879	0.0266	0.023	D_TNUM	TNUM	Teat number	35602474	35813825	rs709294691
10_40976054_T_A	10	40976054	5.58e-09	-0.0364	0.0063	0.6442	D_TNUM	TNUM	Teat number	40976054	40976054	rs787906569
10_43536184_G_A	10	43536184	2.63e-12	0.3124	0.0447	0.0107	D_TNUM	TNUM	Teat number	43077920	44036184	rs325285981
10_45720659_T_C	10	45720659	2.31e-11	-0.0289	0.0043	0.5742	D_TNUM	TNUM	Teat number	45654570	46220659	rs337006481
10_47882140_T_C	10	47882140	4.73e-10	0.045	0.0072	0.3448	D_TNUM	TNUM	Teat number	47882140	48335762	rs336104883
10_54427397_A_G	10	54427397	1.26e-09	-0.0336	0.0055	0.2786	D_TNUM	TNUM	Teat number	54426318	54427916
10_57089075_C_G	10	57089075	3.22e-09	0.0472	0.008	0.2303	D_TNUM	TNUM	Teat number	57079954	57256034	rs345366310
10_60479295_G_A	10	60479295	2.59e-11	-0.058	0.0087	0.7577	D_TNUM	TNUM	Teat number	60338629	60795243	rs337477434
10_64991173_G_A	10	64991173	1.1e-12	-0.0745	0.0105	0.8543	D_TNUM	TNUM	Teat number	64991173	65020195	rs320154949
10_67269930_T_C	10	67269930	6.98e-10	-0.0404	0.0065	0.7129	D_TNUM	TNUM	Teat number	67269930	67269948
11_2542513_T_C	11	2542513	4.1e-09	-0.0643	0.0109	0.0336	D_TNUM	TNUM	Teat number	2042513	2542546	rs343832800
11_5753181_G_A	11	5753181	3.81e-08	0.0646	0.0117	0.2068	D_TNUM	TNUM	Teat number	5753181	6123335	rs336746594
11_12511494_T_C	11	12511494	9.92e-09	-0.0283	0.0049	0.2069	D_TNUM	TNUM	Teat number	12511439	12511630
11_15422810_T_C	11	15422810	3.95e-10	-0.0554	0.0089	0.8699	D_TNUM	TNUM	Teat number	15422333	15423566	rs344142022
11_20205144_G_A	11	20205144	1.31e-15	0.0555	0.0069	0.2606	D_TNUM	TNUM	Teat number	19958369	20362606	rs322621741
11_25123987_C_T	11	25123987	2.57e-11	0.2806	0.0421	0.0121	D_TNUM	TNUM	Teat number	25104783	25374005	rs342475274
11_26567440_T_C	11	26567440	4.61e-09	-0.027	0.0046	0.4413	D_TNUM	TNUM	Teat number	26567440	26567469	rs320802902
11_52139491_G_A	11	52139491	4.29e-08	0.0376	0.0069	0.3371	D_TNUM	TNUM	Teat number	52139491	52139491	rs326965283
11_53546168_A_T	11	53546168	1.19e-08	-0.0397	0.007	0.7066	D_TNUM	TNUM	Teat number	53546168	53546168	rs333173014
11_63954747_A_G	11	63954747	1.68e-09	0.0677	0.0112	0.2129	D_TNUM	TNUM	Teat number	63954747	63956041
11_65110104_G_C	11	65110104	9.69e-10	0.0447	0.0073	0.2642	D_TNUM	TNUM	Teat number	65104642	65559347	rs331636746
11_71116144_G_A	11	71116144	1.21e-13	-0.0343	0.0046	0.7064	D_TNUM	TNUM	Teat number	70616144	71463453	rs341327454
11_78195124_G_A	11	78195124	3.77e-08	0.1403	0.0255	0.0902	D_TNUM	TNUM	Teat number	78178200	78203606	rs335170405
12_5912135_C_T	12	5912135	1.54e-11	-0.0476	0.0071	0.4116	D_TNUM	TNUM	Teat number	5412135	6412135	rs320937154
12_8657579_A_G	12	8657579	1e-14	0.0755	0.0098	0.063	D_TNUM	TNUM	Teat number	8531032	9157579	rs328146474
12_11286246_C_T	12	11286246	1.44e-09	-0.0517	0.0085	0.3888	D_TNUM	TNUM	Teat number	11189651	11401714	rs1113416215
12_12823578_C_G	12	12823578	1.02e-16	0.151	0.0182	0.0387	D_TNUM	TNUM	Teat number	12678755	13227428	rs1113245549
12_17639185_A_G	12	17639185	9.51e-09	0.0816	0.0142	0.0752	D_TNUM	TNUM	Teat number	17639185	17639185	rs331151148
12_20043341_G_A	12	20043341	3.47e-12	-0.0439	0.0063	0.3907	D_TNUM	TNUM	Teat number	19713977	20236042	rs333858435
12_26233815_T_C	12	26233815	9.09e-11	-0.0279	0.0043	0.6703	D_TNUM	TNUM	Teat number	26233427	26233815	rs335151960
12_29648260_G_A	12	29648260	2.25e-09	0.0356	0.006	0.3114	D_TNUM	TNUM	Teat number	29647855	29648260	rs329802235
12_33368422_G_A	12	33368422	4.53e-10	-0.0268	0.0043	0.7222	D_TNUM	TNUM	Teat number	33247649	33637379
12_35524257_T_C	12	35524257	5.78e-10	0.0817	0.0132	0.1723	D_TNUM	TNUM	Teat number	35517163	35528682	rs320682270
12_44556675_G_A	12	44556675	1.29e-11	-0.1525	0.0225	0.0125	D_TNUM	TNUM	Teat number	44119625	44569471	rs339707782
12_47748799_T_C	12	47748799	2.18e-11	0.0704	0.0105	0.3223	D_TNUM	TNUM	Teat number	47312975	47758731	rs706832934
12_49342812_C_T	12	49342812	4.97e-08	-0.0616	0.0113	0.2926	D_TNUM	TNUM	Teat number	49342812	49342812
12_54097505_T_C	12	54097505	7.03e-11	0.0289	0.0044	0.3961	D_TNUM	TNUM	Teat number	54097505	54125374	rs320579024
12_57364457_C_T	12	57364457	6.65e-11	0.0476	0.0073	0.2133	D_TNUM	TNUM	Teat number	56977599	57864457	rs700090660
13_1803811_A_T	13	1803811	1.42e-16	0.1497	0.0181	0.055	D_TNUM	TNUM	Teat number	1629013	1803811	rs322932412
13_3880258_A_G	13	3880258	9.81e-12	-0.0698	0.0102	0.2882	D_TNUM	TNUM	Teat number	3619611	4259829
13_8434585_T_C	13	8434585	3.44e-14	0.0599	0.0079	0.1889	D_TNUM	TNUM	Teat number	8138555	8614148	rs1111164965
13_13819224_A_G	13	13819224	1.48e-09	0.0423	0.007	0.1951	D_TNUM	TNUM	Teat number	13819224	13819224	rs81293923
13_16653443_A_G	13	16653443	3.18e-10	-0.0974	0.0155	0.9457	D_TNUM	TNUM	Teat number	16310278	16653443	rs328917231
13_22666005_T_C	13	22666005	3.53e-08	-0.0605	0.011	0.5089	D_TNUM	TNUM	Teat number	22666005	22666006	rs691687015
13_25972067_G_A	13	25972067	4.55e-08	-0.0876	0.016	0.0253	D_TNUM	TNUM	Teat number	25972067	25972067	rs336424690
13_53214408_A_T	13	53214408	4.82e-08	0.2017	0.037	0.0158	D_TNUM	TNUM	Teat number	53214408	53214408	rs322042060
13_72822984_T_G	13	72822984	3.75e-08	-0.0327	0.006	0.4061	D_TNUM	TNUM	Teat number	72822984	72822984	rs789994079
13_124619875_C_A	13	124619875	2.74e-08	0.2216	0.0399	0.0134	D_TNUM	TNUM	Teat number	124619875	124619875
13_130533588_A_G	13	130533588	8.53e-10	0.127	0.0207	0.2316	D_TNUM	TNUM	Teat number	130533588	130534504	rs338036392
13_132030161_T_C	13	132030161	1.42e-08	0.1401	0.0247	0.1644	D_TNUM	TNUM	Teat number	131981778	132030161
13_161486423_G_T	13	161486423	4.96e-08	0.2419	0.0444	0.0202	D_TNUM	TNUM	Teat number	161486423	161486423
13_174585768_C_A	13	174585768	8.75e-13	0.1623	0.0227	0.0744	D_TNUM	TNUM	Teat number	174569661	174642658
13_178342767_C_G	13	178342767	1.32e-08	-0.0442	0.0078	0.0908	D_TNUM	TNUM	Teat number	178342767	178342767	rs335730092
13_193727838_C_T	13	193727838	7.82e-15	0.1251	0.0161	0.0743	D_TNUM	TNUM	Teat number	193727470	193729018	rs343956220
13_196842368_A_G	13	196842368	2.81e-08	-0.0371	0.0067	0.6926	D_TNUM	TNUM	Teat number	196842368	196842823
13_199743666_G_C	13	199743666	1.68e-08	0.0333	0.0059	0.476	D_TNUM	TNUM	Teat number	199743666	199743666
13_201832678_C_T	13	201832678	7.39e-09	0.038	0.0066	0.5906	D_TNUM	TNUM	Teat number	201826178	201874409	rs335973189
13_204474274_C_T	13	204474274	6.25e-14	0.1989	0.0265	0.0364	D_TNUM	TNUM	Teat number	204054887	204737564	rs326647749
14_896675_G_T	14	896675	2.5e-11	-0.0527	0.0079	0.2157	D_TNUM	TNUM	Teat number	396675	992040	rs318278061
14_2367018_T_C	14	2367018	3.34e-13	0.1125	0.0154	0.0619	D_TNUM	TNUM	Teat number	2223108	2374225	rs696418493
14_4313896_C_G	14	4313896	9.58e-10	-0.0659	0.0108	0.0551	D_TNUM	TNUM	Teat number	3933834	4639295	rs711557689
14_6010145_C_A	14	6010145	1.64e-08	-0.1152	0.0204	0.0153	D_TNUM	TNUM	Teat number	6010145	6010145
14_8641984_T_C	14	8641984	1.39e-08	0.0596	0.0105	0.1334	D_TNUM	TNUM	Teat number	8641984	8641984	rs321464397
14_10335548_A_C	14	10335548	3.66e-09	0.1815	0.0308	0.126	D_TNUM	TNUM	Teat number	9835548	10727856	rs321344012
14_22007234_G_A	14	22007234	4.35e-09	0.1364	0.0232	0.0631	D_TNUM	TNUM	Teat number	22007234	22007234	rs709880097
14_23164919_T_C	14	23164919	1.88e-08	0.0265	0.0047	0.3649	D_TNUM	TNUM	Teat number	23164919	23173978	rs708986656
14_26996987_T_C	14	26996987	1.21e-09	0.0362	0.006	0.4026	D_TNUM	TNUM	Teat number	26996987	27496987	rs321953366
14_42820707_T_C	14	42820707	1.09e-08	-0.0422	0.0074	0.3593	D_TNUM	TNUM	Teat number	42820707	42820707	rs342660749
14_57296022_G_A	14	57296022	1.34e-09	-0.0295	0.0049	0.1984	D_TNUM	TNUM	Teat number	56825123	57296022	rs318578607
14_70158021_G_A	14	70158021	7.14e-09	0.142	0.0245	0.0105	D_TNUM	TNUM	Teat number	70158021	70158021	rs324269983
14_73716762_T_A	14	73716762	3.48e-09	-0.076	0.0129	0.0691	D_TNUM	TNUM	Teat number	73716762	73775423	rs333140917
14_86093340_C_T	14	86093340	1.5e-12	0.2577	0.0364	0.0162	D_TNUM	TNUM	Teat number	85794035	86125660	rs345694790
14_95620815_G_A	14	95620815	5.63e-14	0.4368	0.0581	0.0115	D_TNUM	TNUM	Teat number	95380929	95952735	rs326535156
14_106488483_T_C	14	106488483	1.99e-09	0.053	0.0088	0.1508	D_TNUM	TNUM	Teat number	106010307	106873452	rs323241359
14_109231003_A_C	14	109231003	1.62e-20	0.2256	0.0243	0.0371	D_TNUM	TNUM	Teat number	109133402	109231425
14_123881263_C_G	14	123881263	5.24e-10	-0.0236	0.0038	0.4964	D_TNUM	TNUM	Teat number	123881223	123887162	rs340073297
14_127709400_G_A	14	127709400	1.86e-09	-0.1196	0.0199	0.0161	D_TNUM	TNUM	Teat number	127709400	127709400	rs340747518
14_133049868_A_G	14	133049868	1.04e-08	0.0568	0.0099	0.1556	D_TNUM	TNUM	Teat number	133049868	133090145	rs336980624
14_135278604_G_A	14	135278604	3.23e-09	-0.0451	0.0076	0.6055	D_TNUM	TNUM	Teat number	135221431	135280490	rs327317435
15_223502_G_A	15	223502	5.76e-12	-0.0417	0.0061	0.525	D_TNUM	TNUM	Teat number	146754	723502	rs338850529
15_5067095_G_A	15	5067095	5.74e-19	-0.0936	0.0105	0.0491	D_TNUM	TNUM	Teat number	4836259	5368552	rs325078861
15_6978503_A_C	15	6978503	2.6e-08	0.0322	0.0058	0.4767	D_TNUM	TNUM	Teat number	6978503	6983403	rs340648951
15_12053173_T_G	15	12053173	2.22e-08	0.0557	0.01	0.0796	D_TNUM	TNUM	Teat number	12053173	12053173	rs340981678
15_19845192_C_A	15	19845192	2.89e-09	-0.1421	0.0239	0.0258	D_TNUM	TNUM	Teat number	19845192	19845192	rs692379467
15_25638145_C_T	15	25638145	3.68e-09	-0.0385	0.0065	0.1561	D_TNUM	TNUM	Teat number	25582987	25638145	rs323363278
15_33260795_G_A	15	33260795	3.61e-09	-0.0696	0.0118	0.0464	D_TNUM	TNUM	Teat number	33260795	33448460	rs340644508
15_40419292_T_C	15	40419292	1.22e-08	-0.035	0.0061	0.3441	D_TNUM	TNUM	Teat number	40224205	40419292	rs344824345
15_42075217_T_C	15	42075217	9.81e-09	-0.0505	0.0088	0.0916	D_TNUM	TNUM	Teat number	42075217	42415698	rs345709821
15_45518216_G_C	15	45518216	9.44e-09	-0.0578	0.0101	0.1431	D_TNUM	TNUM	Teat number	45518216	45518216	rs320923328
15_120413672_G_A	15	120413672	8.61e-11	0.038	0.0059	0.1175	D_TNUM	TNUM	Teat number	120182362	120621492	rs1107962894
15_121962472_G_A	15	121962472	3.14e-10	0.0277	0.0044	0.3975	D_TNUM	TNUM	Teat number	121962472	121962472	rs323340198
15_128220531_T_C	15	128220531	4.26e-10	-0.037	0.0059	0.4012	D_TNUM	TNUM	Teat number	128220531	128699109
15_132970342_C_A	15	132970342	4.91e-13	-0.3663	0.0507	0.0024	D_TNUM	TNUM	Teat number	132969662	132985154
15_140139156_A_G	15	140139156	4.98e-08	0.0535	0.0098	0.1887	D_TNUM	TNUM	Teat number	140139156	140139156	rs331735037
16_1287640_G_A	16	1287640	5.64e-17	0.0736	0.0088	0.2136	D_TNUM	TNUM	Teat number	787640	1287640	rs342292519
16_5129361_G_C	16	5129361	2.04e-08	0.0533	0.0095	0.0629	D_TNUM	TNUM	Teat number	5129361	5129361	rs327686174
16_6726771_G_A	16	6726771	2.59e-13	0.236	0.0323	0.0209	D_TNUM	TNUM	Teat number	6344513	6731233	rs321770904
16_23295504_A_G	16	23295504	1.53e-10	-0.0532	0.0083	0.8392	D_TNUM	TNUM	Teat number	23295200	23333295	rs345926298
16_32311674_G_A	16	32311674	2.38e-08	-0.051	0.0091	0.5877	D_TNUM	TNUM	Teat number	32311674	32311674	rs697706560
16_33490721_G_A	16	33490721	1.5e-10	0.4369	0.0682	0.0237	D_TNUM	TNUM	Teat number	33481400	33575434	rs330365731
16_41601712_T_C	16	41601712	2.7e-08	-0.0586	0.0105	0.1358	D_TNUM	TNUM	Teat number	41601712	41601731
16_45713853_C_A	16	45713853	2.47e-08	-0.172	0.0309	0.4065	D_TNUM	TNUM	Teat number	45713853	45713853
16_55448104_G_A	16	55448104	1.49e-10	0.0389	0.0061	0.4979	D_TNUM	TNUM	Teat number	54948104	55810529
16_57177295_G_A	16	57177295	4.03e-15	-0.0438	0.0056	0.5417	D_TNUM	TNUM	Teat number	57155715	57677295	rs340108482
16_68809640_A_G	16	68809640	1.53e-16	-0.2169	0.0263	0.0258	D_TNUM	TNUM	Teat number	68611916	68828225	rs320600545
16_72757992_A_G	16	72757992	1.38e-09	-0.0377	0.0062	0.3974	D_TNUM	TNUM	Teat number	72601870	72961016
17_1352566_C_A	17	1352566	4.14e-16	0.0907	0.0112	0.1027	D_TNUM	TNUM	Teat number	949284	1852566
17_8361920_G_A	17	8361920	1.84e-08	-0.0337	0.006	0.3495	D_TNUM	TNUM	Teat number	8361920	8361920	rs327857003
17_11674442_T_C	17	11674442	2.9e-10	0.0241	0.0038	0.5701	D_TNUM	TNUM	Teat number	11412012	11681421	rs336109604
17_14290796_A_G	17	14290796	6.34e-11	0.0604	0.0092	0.125	D_TNUM	TNUM	Teat number	14180200	14290796	rs325195272
17_21969539_G_T	17	21969539	1.84e-11	0.1127	0.0168	0.0531	D_TNUM	TNUM	Teat number	21964677	22469539	rs710087013
17_24120977_C_T	17	24120977	1.31e-09	-0.0729	0.012	0.8781	D_TNUM	TNUM	Teat number	24083947	24355187	rs335743132
17_34784889_C_T	17	34784889	8.04e-09	0.0575	0.01	0.4332	D_TNUM	TNUM	Teat number	34784889	35108501	rs319072770
17_41843505_T_C	17	41843505	3.69e-09	-0.098	0.0166	0.1655	D_TNUM	TNUM	Teat number	41493011	41843863	rs337216452
17_43416483_C_T	17	43416483	7.94e-11	-0.1057	0.0163	0.1008	D_TNUM	TNUM	Teat number	43000357	43912619	rs80839042
17_45127136_A_G	17	45127136	4.65e-09	-0.1213	0.0207	0.0553	D_TNUM	TNUM	Teat number	45127136	45127136	rs792296628
17_46186179_G_C	17	46186179	3.44e-10	0.1544	0.0246	0.0329	D_TNUM	TNUM	Teat number	46173175	46188088	rs338103130
17_47622836_G_A	17	47622836	1.95e-08	-0.0425	0.0076	0.6107	D_TNUM	TNUM	Teat number	47622836	47818782	rs339839517
17_52624121_G_A	17	52624121	8.32e-14	0.0926	0.0124	0.1162	D_TNUM	TNUM	Teat number	52188554	52912662	rs322275350
17_55137784_G_A	17	55137784	1.82e-08	0.0495	0.0088	0.0742	D_TNUM	TNUM	Teat number	55137784	55137784	rs332643485
17_56739315_C_T	17	56739315	1.67e-09	0.1816	0.0301	0.0241	D_TNUM	TNUM	Teat number	56662110	56752843	rs328994015
18_14978594_G_T	18	14978594	2.32e-11	0.0306	0.0046	0.2607	D_TNUM	TNUM	Teat number	14977190	14987952	rs337072961
18_33026152_G_A	18	33026152	2.22e-09	-0.029	0.0048	0.2719	D_TNUM	TNUM	Teat number	33026152	33026152	rs321547874
18_37778450_A_G	18	37778450	1.85e-10	-0.0509	0.008	0.0985	D_TNUM	TNUM	Teat number	37745415	37809006	rs319505704
18_39187723_G_C	18	39187723	3.62e-08	-0.0262	0.0048	0.2799	D_TNUM	TNUM	Teat number	39187723	39187723
18_40967764_C_T	18	40967764	2.63e-08	-0.0245	0.0044	0.3342	D_TNUM	TNUM	Teat number	40948527	40967839	rs340227710
18_43980850_T_C	18	43980850	3.23e-08	0.1308	0.0237	0.0113	D_TNUM	TNUM	Teat number	43980850	43981822	rs338610819
18_46505623_A_T	18	46505623	2.18e-08	0.1352	0.0242	0.0111	D_TNUM	TNUM	Teat number	46489518	46513548
18_50675226_G_C	18	50675226	3.87e-08	-0.1778	0.0323	0.0254	D_TNUM	TNUM	Teat number	50675226	50675226	rs319289938
18_53849115_G_A	18	53849115	2.15e-09	-0.0396	0.0066	0.7071	D_TNUM	TNUM	Teat number	53849115	53964682	rs342077202
18_55084167_T_C	18	55084167	2.59e-08	0.0243	0.0044	0.2955	D_TNUM	TNUM	Teat number	55084167	55084167	rs702273908
1_8614924_C_G	1	8614924	4.49e-09	-11.1335	1.8983	0.1139	L_ADG	ADG	Average daily gain	8614924	8614924	rs329284008
1_124284562_G_A	1	124284562	1.35e-08	6.2802	1.1057	0.2529	L_ADG	ADG	Average daily gain	124284562	124284562	rs708742817
1_125657670_T_C	1	125657670	1.72e-10	9.5999	1.5037	0.139	L_ADG	ADG	Average daily gain	125632800	125659128	rs332811177
1_127650312_G_A	1	127650312	3.13e-08	-6.9659	1.2588	0.7868	L_ADG	ADG	Average daily gain	127648190	127650312	rs328066296
1_131347949_C_A	1	131347949	7.78e-10	8.3225	1.3534	0.2551	L_ADG	ADG	Average daily gain	130847949	131347949
1_144857799_A_G	1	144857799	2.54e-08	-10.9635	1.9681	0.0692	L_ADG	ADG	Average daily gain	144857799	144872717	rs333998558
1_155535064_G_A	1	155535064	4.18e-08	-4.4204	0.8062	0.4714	L_ADG	ADG	Average daily gain	155535064	155535064	rs336219273
1_157329320_T_C	1	157329320	9.58e-09	-4.6043	0.8024	0.498	L_ADG	ADG	Average daily gain	157329320	157329320	rs343544207
1_159732184_A_G	1	159732184	2.1e-13	-6.2897	0.8566	0.5461	L_ADG	ADG	Average daily gain	159238083	160232184	rs81327916
1_261152816_A_G	1	261152816	1.49e-08	-6.1061	1.0782	0.6127	L_ADG	ADG	Average daily gain	261152816	261186796	rs703844094
1_263602451_C_T	1	263602451	1.38e-09	9.5013	1.5683	0.8829	L_ADG	ADG	Average daily gain	263591313	263606036
1_267261573_G_A	1	267261573	1.19e-08	-12.1978	2.1395	0.0556	L_ADG	ADG	Average daily gain	267261573	267271326	rs332947688
1_270611196_A_G	1	270611196	1.26e-18	13.7279	1.5583	0.16	L_ADG	ADG	Average daily gain	270111196	271001911	rs320375241
2_2928487_G_C	2	2928487	1.48e-09	-18.8705	3.1209	0.0381	L_ADG	ADG	Average daily gain	2555869	2928487
2_9058503_C_T	2	9058503	3.43e-10	6.5326	1.0406	0.2264	L_ADG	ADG	Average daily gain	8812890	9062711	rs329852563
2_129791187_C_T	2	129791187	3.06e-08	16.6144	3.0002	0.0399	L_ADG	ADG	Average daily gain	129791187	129791187	rs692027279
2_131743518_G_A	2	131743518	2.23e-08	-4.6493	0.8312	0.5886	L_ADG	ADG	Average daily gain	131681630	131743531	rs343591734
2_138197101_T_C	2	138197101	2.77e-09	24.8692	4.1833	0.9794	L_ADG	ADG	Average daily gain	138197101	138197101	rs340288782
3_3464827_G_A	3	3464827	6.04e-13	11.2206	1.5585	0.1034	L_ADG	ADG	Average daily gain	3109153	3546916	rs323177395
3_21525170_T_A	3	21525170	6.73e-15	13.5597	1.7408	0.8501	L_ADG	ADG	Average daily gain	21025170	21589126
3_25679209_C_T	3	25679209	2.42e-09	6.8561	1.1491	0.7502	L_ADG	ADG	Average daily gain	25679209	26179209	rs322228239
3_35040981_C_T	3	35040981	1.55e-12	-23.8236	3.3697	0.0301	L_ADG	ADG	Average daily gain	34540981	35384533	rs791346098
3_36920691_C_T	3	36920691	8.5e-09	-15.0469	2.6132	0.0292	L_ADG	ADG	Average daily gain	36874872	36957750	rs335475057
3_43882382_T_C	3	43882382	2.03e-08	18.447	3.2884	0.9681	L_ADG	ADG	Average daily gain	43709298	43912548
3_56489778_A_G	3	56489778	9.63e-09	8.977	1.5647	0.1677	L_ADG	ADG	Average daily gain	56489778	56489778	rs346132921
3_74746730_T_C	3	74746730	1.44e-09	25.0734	4.1437	0.9812	L_ADG	ADG	Average daily gain	74746730	74746730	rs789028627
3_112535856_A_T	3	112535856	2.72e-08	-5.4094	0.9731	0.3359	L_ADG	ADG	Average daily gain	112535856	112535856	rs1109210096
3_128539043_T_A	3	128539043	1.68e-11	-5.8289	0.866	0.4501	L_ADG	ADG	Average daily gain	128039043	128539058	rs321782052
3_129679708_C_G	3	129679708	9.67e-09	4.6323	0.8075	0.6074	L_ADG	ADG	Average daily gain	129679650	129679708	rs335670306
4_34174846_A_G	4	34174846	4.73e-09	-15.2809	2.6093	0.0489	L_ADG	ADG	Average daily gain	34174846	34174846	rs322333788
4_74953107_G_C	4	74953107	3.22e-08	-15.7413	2.847	0.0475	L_ADG	ADG	Average daily gain	74953107	74953107	rs331999120
4_78537892_C_T	4	78537892	3.6e-08	10.2976	1.8691	0.9243	L_ADG	ADG	Average daily gain	78537892	78537892	rs1110100372
4_80514644_G_T	4	80514644	6.37e-09	-20.3316	3.5014	0.067	L_ADG	ADG	Average daily gain	80514644	80514644	rs1109378421
4_104777403_A_G	4	104777403	3.25e-09	-5.5452	0.9369	0.6725	L_ADG	ADG	Average daily gain	104777357	104783480	rs328259943
4_111908460_A_G	4	111908460	5.1e-09	10.5578	1.8066	0.9395	L_ADG	ADG	Average daily gain	111908460	112037768	rs787727544
4_117558582_C_T	4	117558582	1.1e-11	-9.6971	1.4274	0.1762	L_ADG	ADG	Average daily gain	117537875	117643668	rs345670470
5_2834053_G_A	5	2834053	2.71e-11	-8.2296	1.2354	0.341	L_ADG	ADG	Average daily gain	2834053	2902134	rs343126081
5_5703467_T_C	5	5703467	2.75e-08	18.3164	3.2964	0.0226	L_ADG	ADG	Average daily gain	5703467	6031739
5_18059085_G_A	5	18059085	2.03e-09	5.6684	0.9455	0.3168	L_ADG	ADG	Average daily gain	17566282	18059085	rs340702914
5_19699854_C_T	5	19699854	1.04e-08	-12.6054	2.2022	0.0528	L_ADG	ADG	Average daily gain	19699143	19699854	rs345394094
5_23991825_G_A	5	23991825	1.12e-08	-10.7108	1.8753	0.1079	L_ADG	ADG	Average daily gain	23991825	23991825
5_25297293_C_T	5	25297293	1.92e-08	-8.0671	1.4358	0.1494	L_ADG	ADG	Average daily gain	25297293	25297293	rs697188200
5_59399731_T_C	5	59399731	3.11e-08	-13.7375	2.4819	0.0777	L_ADG	ADG	Average daily gain	59399731	59399731	rs340954739
5_62143684_T_C	5	62143684	3e-09	-33.5659	5.6587	0.0111	L_ADG	ADG	Average daily gain	62143684	62573738	rs327016661
5_66235840_G_A	5	66235840	1.44e-08	5.3494	0.9436	0.4813	L_ADG	ADG	Average daily gain	66209593	66235840
5_81196727_T_C	5	81196727	2.18e-08	5.1844	0.9262	0.6352	L_ADG	ADG	Average daily gain	81196727	81196727	rs343578589
5_85109934_C_T	5	85109934	2.78e-08	-7.9129	1.4245	0.1562	L_ADG	ADG	Average daily gain	85109934	85109934	rs335485124
5_89293969_G_A	5	89293969	1.68e-08	-26.7023	4.7331	0.0157	L_ADG	ADG	Average daily gain	89293969	89293969	rs322794724
6_4220799_T_C	6	4220799	2.12e-10	-24.8454	3.9113	0.9765	L_ADG	ADG	Average daily gain	4211829	4235295	rs342035444
6_9724472_A_G	6	9724472	2.66e-11	39.3481	5.9045	0.0101	L_ADG	ADG	Average daily gain	9724472	9724472
6_34149723_G_A	6	34149723	7.07e-09	-7.0204	1.2126	0.3902	L_ADG	ADG	Average daily gain	34149723	34149723
6_40317023_C_T	6	40317023	8.73e-11	-9.3312	1.4383	0.8264	L_ADG	ADG	Average daily gain	40317023	40523222	rs325553172
6_169990207_A_T	6	169990207	1.99e-09	-5.4944	0.9159	0.3647	L_ADG	ADG	Average daily gain	169970232	170003890	rs1113702918
7_5010155_C_T	7	5010155	1.47e-10	12.2478	1.9112	0.8922	L_ADG	ADG	Average daily gain	5004528	5465627	rs333992812
7_12288130_C_A	7	12288130	1.88e-08	-5.7057	1.0148	0.7218	L_ADG	ADG	Average daily gain	12288130	12288130	rs319050104
7_26003405_C_T	7	26003405	1.97e-08	-4.6547	0.8291	0.3985	L_ADG	ADG	Average daily gain	26003405	26003677	rs342441912
7_41526021_A_G	7	41526021	1.46e-08	5.9518	1.0503	0.7593	L_ADG	ADG	Average daily gain	41526021	41527073	rs344517077
7_92568896_A_G	7	92568896	1.54e-08	9.0918	1.6073	0.1548	L_ADG	ADG	Average daily gain	92568896	92568896	rs323864717
7_111367640_T_C	7	111367640	4.94e-08	8.1215	1.4892	0.1818	L_ADG	ADG	Average daily gain	111367640	111367640	rs333208061
7_112804907_C_T	7	112804907	8.48e-09	9.2365	1.6039	0.0957	L_ADG	ADG	Average daily gain	112804684	112804907	rs320451624
7_113844408_A_T	7	113844408	6.47e-09	6.3404	1.0924	0.3545	L_ADG	ADG	Average daily gain	113844408	113844408	rs330315883
7_121201228_C_T	7	121201228	2.06e-08	-6.6006	1.1773	0.6371	L_ADG	ADG	Average daily gain	121201228	121201228	rs326485206
8_9952289_A_G	8	9952289	4.13e-08	13.597	2.4789	0.046	L_ADG	ADG	Average daily gain	9952289	9952334
8_19183085_G_A	8	19183085	1.32e-08	23.6632	4.1633	0.0233	L_ADG	ADG	Average daily gain	19183085	19183085	rs331100019
8_20956262_A_G	8	20956262	4.05e-08	-4.7592	0.8671	0.4192	L_ADG	ADG	Average daily gain	20895367	20956262	rs787178488
8_28039702_G_A	8	28039702	8.73e-09	-6.9076	1.2005	0.2113	L_ADG	ADG	Average daily gain	27632031	28150356	rs707641623
8_32443622_A_C	8	32443622	6.32e-11	-6.0917	0.932	0.5657	L_ADG	ADG	Average daily gain	32271047	32444587	rs342009102
8_70954429_T_C	8	70954429	5.57e-09	-31.3961	5.3861	0.0122	L_ADG	ADG	Average daily gain	70954429	70954429	rs327403473
8_119880064_G_A	8	119880064	5.8e-10	5.3474	0.8631	0.4907	L_ADG	ADG	Average daily gain	119583191	120069324	rs330413931
8_124060932_C_T	8	124060932	7.98e-13	-5.8671	0.8193	0.5042	L_ADG	ADG	Average daily gain	123622508	124522474	rs1111317540
8_129096483_A_G	8	129096483	2.69e-11	-32.672	4.9037	0.0148	L_ADG	ADG	Average daily gain	129096483	129096511
9_1677238_T_C	9	1677238	8.33e-09	8.247	1.4314	0.7864	L_ADG	ADG	Average daily gain	1527207	1864986
9_3492731_C_T	9	3492731	2.58e-08	6.4737	1.1627	0.634	L_ADG	ADG	Average daily gain	3492731	3492731	rs339835644
9_5306422_A_T	9	5306422	2.51e-08	6.669	1.1967	0.579	L_ADG	ADG	Average daily gain	5302853	5306422	rs343464835
9_19559734_G_A	9	19559734	3.61e-08	4.892	0.888	0.5298	L_ADG	ADG	Average daily gain	19559734	19559734	rs321169772
9_41341457_A_G	9	41341457	3.85e-08	-17.8305	3.2433	0.967	L_ADG	ADG	Average daily gain	41341457	41341457	rs696400481
9_86198090_G_A	9	86198090	1.51e-08	-7.3353	1.296	0.188	L_ADG	ADG	Average daily gain	86173634	86199750	rs342279565
9_93707586_T_C	9	93707586	1.08e-08	-14.5391	2.5428	0.0509	L_ADG	ADG	Average daily gain	93707586	93707586	rs345812544
9_103810175_A_G	9	103810175	2.59e-10	7.1845	1.1365	0.1912	L_ADG	ADG	Average daily gain	103500427	104056261	rs328619913
9_105784404_T_C	9	105784404	6.88e-11	5.3814	0.8249	0.3732	L_ADG	ADG	Average daily gain	105764039	105973721	rs332436920
10_4127805_G_T	10	4127805	1.03e-08	7.0497	1.2314	0.1448	L_ADG	ADG	Average daily gain	4127805	4127891	rs332430295
10_7751924_T_C	10	7751924	7.77e-12	-11.8858	1.737	0.1049	L_ADG	ADG	Average daily gain	7584991	8097259	rs342238419
10_17809643_G_A	10	17809643	3.85e-09	12.2277	2.0758	0.0853	L_ADG	ADG	Average daily gain	17809642	17809643
10_22541444_G_A	10	22541444	1.36e-08	-7.5356	1.3272	0.1228	L_ADG	ADG	Average daily gain	22541444	22541444
10_39384534_C_T	10	39384534	8.12e-09	10.8809	1.8871	0.065	L_ADG	ADG	Average daily gain	39384534	39384534	rs330736023
10_47927053_G_A	10	47927053	2.74e-10	-11.6215	1.8409	0.1131	L_ADG	ADG	Average daily gain	47865468	48427053	rs335694774
10_56818121_A_C	10	56818121	3.57e-12	8.3715	1.204	0.4255	L_ADG	ADG	Average daily gain	56709741	57206856	rs81254910
10_61541378_G_A	10	61541378	2.25e-10	-17.6275	2.7788	0.9603	L_ADG	ADG	Average daily gain	61502488	61559315	rs343440532
10_62629008_T_C	10	62629008	1.44e-09	-20.4383	3.3777	0.9746	L_ADG	ADG	Average daily gain	62629008	62629008	rs345610989
10_67213130_A_G	10	67213130	2.44e-08	-5.7637	1.0334	0.573	L_ADG	ADG	Average daily gain	67213130	67213130	rs338643499
11_1343605_C_T	11	1343605	7.23e-09	8.7028	1.5042	0.2581	L_ADG	ADG	Average daily gain	1343605	1343605
11_3765180_G_A	11	3765180	1.7e-11	-8.9087	1.3237	0.7706	L_ADG	ADG	Average daily gain	3763569	3765180	rs331707333
11_6133317_G_A	11	6133317	4.41e-11	-10.0005	1.5177	0.7993	L_ADG	ADG	Average daily gain	6123480	6155467
11_15456674_C_G	11	15456674	1.86e-08	9.749	1.7334	0.8609	L_ADG	ADG	Average daily gain	15456674	15465063	rs329491404
11_16856521_G_A	11	16856521	2.43e-09	-21.8089	3.6554	0.0273	L_ADG	ADG	Average daily gain	16837516	16856521
11_19907589_C_T	11	19907589	9.96e-09	9.8931	1.7261	0.1044	L_ADG	ADG	Average daily gain	19906526	19909519	rs342036785
11_21712646_C_T	11	21712646	4.38e-08	-5.5522	1.0141	0.7187	L_ADG	ADG	Average daily gain	21712646	21712646	rs1111012542
11_25165086_T_C	11	25165086	5.45e-09	19.3736	3.3215	0.8815	L_ADG	ADG	Average daily gain	25028156	25410442	rs339109862
11_26418139_C_T	11	26418139	1.52e-09	-20.3084	3.361	0.1185	L_ADG	ADG	Average daily gain	26416396	26418139	rs322415624
11_39403877_C_T	11	39403877	1.27e-10	-5.6986	0.8862	0.2926	L_ADG	ADG	Average daily gain	39081824	39600154	rs1108712454
11_62782739_A_G	11	62782739	4.98e-12	-26.1731	3.7898	0.0252	L_ADG	ADG	Average daily gain	62684834	62938707	rs337879070
11_72244175_G_C	11	72244175	1.97e-08	-6.8869	1.2265	0.7286	L_ADG	ADG	Average daily gain	72235253	72260427	rs343802297
11_77268127_A_G	11	77268127	4.04e-09	-11.1655	1.8981	0.9218	L_ADG	ADG	Average daily gain	77268127	77268127	rs329480796
12_12871976_G_A	12	12871976	4.89e-11	18.9918	2.8888	0.0429	L_ADG	ADG	Average daily gain	12870185	12889314	rs343380374
12_17229482_A_G	12	17229482	3.31e-08	4.7467	0.8593	0.5046	L_ADG	ADG	Average daily gain	17229482	17229482	rs1113875580
12_19946177_C_A	12	19946177	1.85e-09	-12.2518	2.0385	0.092	L_ADG	ADG	Average daily gain	19946177	19946177
12_53076758_G_C	12	53076758	1.53e-09	-15.9179	2.635	0.0464	L_ADG	ADG	Average daily gain	53029103	53259861	rs327815607
13_5270229_A_G	13	5270229	2.09e-08	-6.9734	1.2443	0.3828	L_ADG	ADG	Average daily gain	5270229	5270229	rs336968007
13_8941861_G_T	13	8941861	1.96e-08	-6.4577	1.15	0.505	L_ADG	ADG	Average daily gain	8938074	8941861
13_14216653_T_A	13	14216653	3.63e-08	18.7895	3.4112	0.0315	L_ADG	ADG	Average daily gain	14216653	14216653
13_64709317_A_G	13	64709317	3.01e-08	14.6022	2.6352	0.9441	L_ADG	ADG	Average daily gain	64709296	64709317	rs709479840
13_127372284_G_C	13	127372284	1.78e-08	11.0209	1.9568	0.9187	L_ADG	ADG	Average daily gain	127372284	127372284
13_129962533_T_G	13	129962533	4.17e-09	6.0141	1.0233	0.2061	L_ADG	ADG	Average daily gain	129954257	130038705	rs344612461
13_134112401_C_T	13	134112401	4.62e-08	6.1234	1.1204	0.207	L_ADG	ADG	Average daily gain	134072063	134113729	rs327723805
13_201850820_T_C	13	201850820	1.16e-08	7.1951	1.2611	0.8694	L_ADG	ADG	Average daily gain	201850820	201850820	rs342570235
14_10064541_C_T	14	10064541	1.15e-09	-6.086	0.9997	0.2444	L_ADG	ADG	Average daily gain	9850874	10564541	rs320734454
14_15942260_C_T	14	15942260	3.39e-09	5.1668	0.8741	0.5982	L_ADG	ADG	Average daily gain	15737385	15942260	rs340224782
14_115044971_G_A	14	115044971	2.02e-08	5.0854	0.9065	0.7576	L_ADG	ADG	Average daily gain	115044971	115044971	rs80979936
14_119491996_A_C	14	119491996	4.86e-08	-5.0337	0.9225	0.2954	L_ADG	ADG	Average daily gain	119491996	119491996	rs326514723
14_128944486_A_G	14	128944486	5.82e-09	7.5009	1.2884	0.1555	L_ADG	ADG	Average daily gain	128934446	128944902	rs325167960
14_133741417_G_A	14	133741417	4.84e-10	-6.7084	1.0778	0.5882	L_ADG	ADG	Average daily gain	133574872	133745563	rs1109038292
14_139309607_C_T	14	139309607	2.41e-10	8.483	1.3395	0.2094	L_ADG	ADG	Average daily gain	139032699	139309607	rs321377099
15_14422299_C_T	15	14422299	3.64e-09	-5.4056	0.9162	0.3393	L_ADG	ADG	Average daily gain	14422299	14427749	rs323219363
15_24753487_T_G	15	24753487	1.25e-08	8.8737	1.5588	0.0924	L_ADG	ADG	Average daily gain	24753487	24753487	rs333979367
15_33582255_G_A	15	33582255	1.94e-08	5.4977	0.9787	0.6425	L_ADG	ADG	Average daily gain	33582255	33582255	rs342977284
15_45579338_C_T	15	45579338	1.8e-08	16.0641	2.853	0.9678	L_ADG	ADG	Average daily gain	45561142	45579338	rs318445984
15_119988030_T_C	15	119988030	2.58e-09	-13.0144	2.1849	0.9454	L_ADG	ADG	Average daily gain	119988030	119988030	rs343379584
15_121397221_C_A	15	121397221	3.39e-11	-8.9944	1.3569	0.8879	L_ADG	ADG	Average daily gain	121080455	121397221	rs328398273
15_123327513_G_A	15	123327513	2.73e-08	-4.5872	0.8253	0.4916	L_ADG	ADG	Average daily gain	123327513	123327513	rs320985574
15_128858563_G_T	15	128858563	3.39e-08	-8.1109	1.4693	0.17	L_ADG	ADG	Average daily gain	128858563	128858563	rs322556664
15_132436875_T_C	15	132436875	3.08e-10	4.9386	0.7845	0.505	L_ADG	ADG	Average daily gain	132436391	132752070	rs325688793
15_133847674_A_G	15	133847674	2.87e-08	5.1652	0.9308	0.3301	L_ADG	ADG	Average daily gain	133847674	133959376	rs330938666
16_8520311_A_G	16	8520311	1.1e-12	7.2518	1.0189	0.2864	L_ADG	ADG	Average daily gain	8131138	9020311
16_15185111_C_A	16	15185111	3.86e-08	5.1594	0.9385	0.2863	L_ADG	ADG	Average daily gain	15185111	15185111
16_20393545_C_T	16	20393545	5.44e-09	12.4764	2.1388	0.0863	L_ADG	ADG	Average daily gain	20330325	20893545	rs339411325
16_23527107_G_A	16	23527107	4.3e-09	5.9605	1.015	0.409	L_ADG	ADG	Average daily gain	23527107	23527107	rs320218037
16_38923199_A_C	16	38923199	1.12e-08	-14.9406	2.616	0.948	L_ADG	ADG	Average daily gain	38923199	38923199	rs709388241
16_69791126_A_G	16	69791126	2.02e-09	20.1713	3.3641	0.9675	L_ADG	ADG	Average daily gain	69715982	69791196	rs332125352
16_73675055_A_G	16	73675055	9.36e-09	-28.6029	4.9814	0.0126	L_ADG	ADG	Average daily gain	73675055	73943921	rs323587775
17_12714207_C_G	17	12714207	7.24e-09	26.191	4.5272	0.0174	L_ADG	ADG	Average daily gain	12710194	12733019	rs321749120
17_21846719_T_C	17	21846719	1.66e-08	50.7647	8.994	0.0133	L_ADG	ADG	Average daily gain	21846719	21846942	rs333530366
17_29716124_G_A	17	29716124	1.42e-11	-13.1312	1.9438	0.0975	L_ADG	ADG	Average daily gain	29716124	29757890	rs327351106
17_42010739_G_A	17	42010739	2.03e-08	12.5059	2.2294	0.0481	L_ADG	ADG	Average daily gain	41938924	42010739	rs326182363
17_45345939_G_A	17	45345939	7.22e-09	5.4486	0.9417	0.3	L_ADG	ADG	Average daily gain	45328578	45383594	rs330579433
17_55084658_A_G	17	55084658	2.1e-08	-8.9867	1.6038	0.8486	L_ADG	ADG	Average daily gain	55084658	55084658	rs706657717
17_57622253_G_A	17	57622253	3.46e-10	13.257	2.1122	0.053	L_ADG	ADG	Average daily gain	57412439	57622253	rs326398966
17_59612956_C_T	17	59612956	1.29e-09	7.5753	1.2483	0.2902	L_ADG	ADG	Average daily gain	59612683	59613112	rs325086172
18_323327_C_T	18	323327	4.67e-09	-10.6629	1.82	0.0869	L_ADG	ADG	Average daily gain	323327	323327	rs334482824
18_1612401_A_G	18	1612401	1.31e-08	-13.3898	2.3555	0.0843	L_ADG	ADG	Average daily gain	1601659	1620829	rs702594418
18_3923810_C_T	18	3923810	3.02e-10	-13.2843	2.1094	0.1381	L_ADG	ADG	Average daily gain	3920156	3945643	rs326328053
18_19898929_C_A	18	19898929	3.71e-08	-4.369	0.7938	0.5928	L_ADG	ADG	Average daily gain	19898929	19898929	rs318785889
18_27763500_T_C	18	27763500	6.36e-11	-5.907	0.9039	0.6086	L_ADG	ADG	Average daily gain	27751795	27766969	rs334035445
18_34256231_G_A	18	34256231	2.6e-08	7.0959	1.2747	0.2026	L_ADG	ADG	Average daily gain	34256219	34256231	rs322330457
18_46940525_C_G	18	46940525	1.63e-10	-8.6007	1.3455	0.8675	L_ADG	ADG	Average daily gain	46707704	47355215	rs340719249
18_50124517_G_A	18	50124517	1.33e-09	-8.6759	1.4308	0.1646	L_ADG	ADG	Average daily gain	50124274	50154411	rs344659106
1_7700383_A_G	1	7700383	3.7e-13	0.8754	0.1205	0.2312	L_BFT	BFT	Backfat thickness	7364181	7957153	rs327015897
1_12005935_T_G	1	12005935	5.52e-09	-0.4759	0.0816	0.7502	L_BFT	BFT	Backfat thickness	12005935	12005935	rs705187804
1_53144608_A_T	1	53144608	2.49e-14	-0.3251	0.0426	0.5128	L_BFT	BFT	Backfat thickness	52644608	53644608	rs328915678
1_64963958_C_A	1	64963958	1.99e-08	-0.275	0.049	0.3212	L_BFT	BFT	Backfat thickness	64963958	64963958	rs791346828
1_73078089_G_A	1	73078089	1.37e-08	-0.324	0.0571	0.3667	L_BFT	BFT	Backfat thickness	73078089	73078089	rs790338790
1_97435171_G_A	1	97435171	1.4e-10	-0.3479	0.0542	0.3067	L_BFT	BFT	Backfat thickness	97169413	97517477	rs319540769
1_159643345_A_G	1	159643345	5.53e-15	-0.3941	0.0504	0.5187	L_BFT	BFT	Backfat thickness	159238083	160143345	rs323847456
1_174808882_A_T	1	174808882	4.47e-08	-0.6197	0.1133	0.1534	L_BFT	BFT	Backfat thickness	174808882	174808882
1_175953661_C_G	1	175953661	3.51e-08	-0.6249	0.1133	0.1531	L_BFT	BFT	Backfat thickness	175953661	175953666
1_180434681_A_C	1	180434681	3.93e-08	-0.6448	0.1174	0.1392	L_BFT	BFT	Backfat thickness	180434681	180434681	rs790163334
1_195661526_G_A	1	195661526	6.55e-09	0.9291	0.1601	0.1134	L_BFT	BFT	Backfat thickness	195661526	195661526	rs698391430
1_205083842_G_A	1	205083842	9.79e-14	1.3621	0.183	0.118	L_BFT	BFT	Backfat thickness	205083837	205083842	rs698139482
1_228823981_A_G	1	228823981	9.24e-09	-0.757	0.1318	0.7714	L_BFT	BFT	Backfat thickness	228823981	228823981	rs343860964
1_260158473_T_C	1	260158473	1.08e-11	0.5121	0.0754	0.2416	L_BFT	BFT	Backfat thickness	260158473	260658473
1_272024196_C_T	1	272024196	5.19e-14	2.1209	0.2818	0.0333	L_BFT	BFT	Backfat thickness	271524196	272048801	rs331362163
1_273816174_G_A	1	273816174	1.8e-10	-1.2309	0.193	0.9316	L_BFT	BFT	Backfat thickness	273316174	273816174
2_82762_G_A	2	82762	2.31e-14	0.8473	0.111	0.3135	L_BFT	BFT	Backfat thickness	12650	497228	rs335810594
2_2329059_C_A	2	2329059	3.91e-18	-1.1185	0.1288	0.9334	L_BFT	BFT	Backfat thickness	2035222	2829059	rs328704627
2_6935323_C_T	2	6935323	4.55e-16	0.5385	0.0663	0.5621	L_BFT	BFT	Backfat thickness	6594555	7435323	rs701520460
2_9006385_T_C	2	9006385	1.09e-09	0.2881	0.0473	0.5078	L_BFT	BFT	Backfat thickness	8894031	9506385	rs331607517
2_10637590_C_T	2	10637590	3.36e-09	0.3279	0.0554	0.2782	L_BFT	BFT	Backfat thickness	10637590	10638806	rs322614411
2_20753095_G_A	2	20753095	1.7e-08	-0.4065	0.0721	0.7555	L_BFT	BFT	Backfat thickness	20291399	20753095	rs341639377
2_24837452_A_G	2	24837452	4e-08	0.3209	0.0584	0.316	L_BFT	BFT	Backfat thickness	24837452	24837452	rs326301194
2_46227119_T_C	2	46227119	8.28e-09	0.2859	0.0496	0.3309	L_BFT	BFT	Backfat thickness	46226870	46227119	rs319206855
2_54231552_G_A	2	54231552	2.31e-08	-0.2558	0.0458	0.4329	L_BFT	BFT	Backfat thickness	54231552	54231552	rs344601653
2_57536835_T_A	2	57536835	2.1e-09	-0.2682	0.0448	0.4718	L_BFT	BFT	Backfat thickness	57370580	57536836
2_80246225_G_C	2	80246225	3.42e-10	0.26	0.0414	0.4538	L_BFT	BFT	Backfat thickness	79932854	80253337	rs321445942
2_83552595_C_T	2	83552595	4.95e-08	0.3096	0.0568	0.3123	L_BFT	BFT	Backfat thickness	83552595	83552685	rs1108730865
2_87857605_G_C	2	87857605	1.29e-09	-0.2972	0.049	0.6183	L_BFT	BFT	Backfat thickness	87850219	88076988	rs336011946
2_92854004_G_A	2	92854004	2.86e-08	-0.2964	0.0534	0.1862	L_BFT	BFT	Backfat thickness	92847130	92854004	rs788041870
2_95480959_G_A	2	95480959	3.04e-09	0.2603	0.0439	0.6391	L_BFT	BFT	Backfat thickness	94980959	95512631	rs1113078320
2_97029788_G_A	2	97029788	2.02e-08	-0.3085	0.055	0.1681	L_BFT	BFT	Backfat thickness	96683903	97029788	rs334066982
2_100175777_G_A	2	100175777	2.25e-09	-0.3352	0.0561	0.1826	L_BFT	BFT	Backfat thickness	100074072	100443107	rs333485063
2_106772406_G_A	2	106772406	1.56e-08	1.2995	0.2298	0.0625	L_BFT	BFT	Backfat thickness	106375677	106772406	rs326110190
2_109578613_T_G	2	109578613	2.92e-08	1.2824	0.2312	0.0616	L_BFT	BFT	Backfat thickness	109578613	109578613	rs706722295
2_125562410_C_T	2	125562410	4.02e-08	-2.4191	0.4406	0.0162	L_BFT	BFT	Backfat thickness	125562410	125562410	rs693986082
2_129437022_A_C	2	129437022	2.54e-08	-2.5651	0.4605	0.9855	L_BFT	BFT	Backfat thickness	129436976	129437022	rs320119069
2_137787143_A_T	2	137787143	2.11e-11	1.7369	0.2593	0.0473	L_BFT	BFT	Backfat thickness	137787143	137888630	rs693192785
2_150680338_C_G	2	150680338	3.31e-09	0.7186	0.1215	0.0761	L_BFT	BFT	Backfat thickness	150316321	150873988	rs332080973
3_4580627_T_C	3	4580627	6.98e-13	2.8354	0.3949	0.0199	L_BFT	BFT	Backfat thickness	4549092	4591627
3_8163643_G_A	3	8163643	2.2e-08	-0.4875	0.0871	0.1633	L_BFT	BFT	Backfat thickness	8163643	8163643	rs332059319
3_10290813_G_C	3	10290813	1.26e-08	1.257	0.2209	0.0221	L_BFT	BFT	Backfat thickness	10290813	10620036
3_12684559_A_T	3	12684559	3.6e-09	0.4794	0.0812	0.1855	L_BFT	BFT	Backfat thickness	12684559	12730352	rs690910732
3_15444327_T_G	3	15444327	1.71e-09	0.6794	0.1128	0.1322	L_BFT	BFT	Backfat thickness	15190777	15445118	rs342293334
3_19468847_A_G	3	19468847	2.03e-08	-2.084	0.3715	0.0226	L_BFT	BFT	Backfat thickness	19468621	19468847	rs319737761
3_55012582_C_T	3	55012582	4.85e-08	-0.5116	0.0938	0.1559	L_BFT	BFT	Backfat thickness	55012582	55012582	rs326946233
3_63873154_C_G	3	63873154	2.07e-10	0.532	0.0837	0.8116	L_BFT	BFT	Backfat thickness	63873154	64295928	rs331106148
3_73416245_C_G	3	73416245	3.27e-08	-1.1519	0.2084	0.0739	L_BFT	BFT	Backfat thickness	73416244	73416245
3_95809863_T_C	3	95809863	1.79e-08	-0.4419	0.0785	0.8644	L_BFT	BFT	Backfat thickness	95807914	95815634	rs340975470
3_106444097_A_G	3	106444097	3.82e-08	0.2308	0.042	0.5546	L_BFT	BFT	Backfat thickness	106444097	106444097	rs335142714
3_112388383_A_G	3	112388383	2.51e-10	5.725	0.9049	0.011	L_BFT	BFT	Backfat thickness	112388383	112437030	rs343638295
3_125632838_G_A	3	125632838	3.06e-08	1.7419	0.3145	0.0295	L_BFT	BFT	Backfat thickness	125632838	125632838	rs329727488
3_128347558_T_C	3	128347558	1.65e-08	-0.3828	0.0678	0.7767	L_BFT	BFT	Backfat thickness	127864130	128347558
4_3493985_C_T	4	3493985	1.83e-08	-0.3113	0.0553	0.3061	L_BFT	BFT	Backfat thickness	3493985	3493985	rs339432098
4_4498810_T_C	4	4498810	3.86e-09	-0.4094	0.0695	0.8223	L_BFT	BFT	Backfat thickness	4498810	4551188	rs333233189
4_6475045_A_G	4	6475045	1.33e-08	-0.3888	0.0684	0.4624	L_BFT	BFT	Backfat thickness	6106643	6475045	rs344827624
4_8926946_C_T	4	8926946	6.24e-09	-0.2869	0.0494	0.2918	L_BFT	BFT	Backfat thickness	8926898	8928743	rs338640897
4_15417715_T_G	4	15417715	1.14e-08	0.292	0.0511	0.2611	L_BFT	BFT	Backfat thickness	15417715	15917715	rs331729798
4_28475780_G_A	4	28475780	3.36e-08	0.2374	0.043	0.3573	L_BFT	BFT	Backfat thickness	28475780	28475780
4_70681950_A_G	4	70681950	3.91e-10	2.2648	0.3619	0.0128	L_BFT	BFT	Backfat thickness	70681950	70681950	rs344608515
4_77499874_A_G	4	77499874	3.76e-08	0.5215	0.0948	0.1056	L_BFT	BFT	Backfat thickness	77499874	77499874	rs330207482
4_88784366_A_T	4	88784366	4.85e-08	-0.4586	0.084	0.1193	L_BFT	BFT	Backfat thickness	88784366	88784366	rs331587244
4_94139667_C_T	4	94139667	1.2e-11	0.3622	0.0534	0.2608	L_BFT	BFT	Backfat thickness	93639667	94239372	rs327831888
4_100143758_A_G	4	100143758	4.6e-08	0.2946	0.0539	0.5354	L_BFT	BFT	Backfat thickness	100143758	100143758	rs328406222
4_109877185_C_T	4	109877185	4.11e-09	-0.6174	0.105	0.1049	L_BFT	BFT	Backfat thickness	109759272	109877660	rs336934164
4_111136386_C_T	4	111136386	4.31e-10	-0.7303	0.117	0.2485	L_BFT	BFT	Backfat thickness	111136386	111559206	rs709290969
4_114145220_C_G	4	114145220	3.64e-08	1.5227	0.2765	0.0218	L_BFT	BFT	Backfat thickness	114145220	114145220	rs340945397
4_116325199_A_G	4	116325199	2.22e-10	-0.2786	0.0439	0.4708	L_BFT	BFT	Backfat thickness	115911219	116593516
4_121157938_G_T	4	121157938	7.07e-09	0.5359	0.0926	0.1929	L_BFT	BFT	Backfat thickness	121157638	121206391	rs324691580
4_130033199_G_A	4	130033199	6.48e-09	-1.5625	0.2692	0.0211	L_BFT	BFT	Backfat thickness	130033199	130033199	rs711321713
5_8572250_T_C	5	8572250	1.42e-09	1.6092	0.2659	0.8702	L_BFT	BFT	Backfat thickness	8297843	8572250	rs328254959
5_18019203_G_A	5	18019203	1.13e-09	-4.3577	0.7155	0.0178	L_BFT	BFT	Backfat thickness	18019203	18519203	rs335345174
5_20485026_G_A	5	20485026	7.82e-10	-0.5676	0.0923	0.3062	L_BFT	BFT	Backfat thickness	20485026	20522783	rs710285313
5_31971517_G_A	5	31971517	1.31e-10	0.4975	0.0774	0.8289	L_BFT	BFT	Backfat thickness	31512319	31999400	rs346313930
5_33318774_C_T	5	33318774	5.37e-10	-0.7196	0.1159	0.0838	L_BFT	BFT	Backfat thickness	33301560	33332603
5_35207398_T_C	5	35207398	3.16e-09	-1.2428	0.2098	0.0341	L_BFT	BFT	Backfat thickness	35205068	35228807	rs343073589
5_36868598_C_A	5	36868598	4.64e-08	-1.4767	0.2702	0.0174	L_BFT	BFT	Backfat thickness	36868598	36868598	rs329122351
5_57889325_A_G	5	57889325	2.08e-09	-1.2862	0.2147	0.0377	L_BFT	BFT	Backfat thickness	57389325	57990100	rs328291133
5_59185536_A_G	5	59185536	3.8e-08	0.6716	0.1221	0.0676	L_BFT	BFT	Backfat thickness	59185423	59185536
5_60482526_T_C	5	60482526	4.93e-08	-0.3388	0.0621	0.2978	L_BFT	BFT	Backfat thickness	60482526	60482526	rs342249865
5_65287191_T_C	5	65287191	3.08e-09	0.4334	0.0731	0.5726	L_BFT	BFT	Backfat thickness	65287191	65442599	rs341120909
5_66528175_G_A	5	66528175	1.5e-11	0.3228	0.0478	0.4001	L_BFT	BFT	Backfat thickness	66520674	66691228	rs81338449
5_70583214_G_A	5	70583214	3.65e-09	0.4335	0.0735	0.1854	L_BFT	BFT	Backfat thickness	70580950	70686791	rs340712364
5_71726324_A_G	5	71726324	2.04e-08	0.3438	0.0613	0.1923	L_BFT	BFT	Backfat thickness	71726324	71726324	rs323558571
5_77589359_G_A	5	77589359	3.79e-09	0.3117	0.0529	0.3742	L_BFT	BFT	Backfat thickness	77578220	77591004	rs327064042
5_79952957_T_C	5	79952957	2.35e-13	0.3906	0.0533	0.2436	L_BFT	BFT	Backfat thickness	79501703	80022762	rs319470459
5_84949180_T_A	5	84949180	3.12e-10	3.117	0.4953	0.0127	L_BFT	BFT	Backfat thickness	84949123	84951611	rs327371825
5_89443006_T_G	5	89443006	2.07e-08	4.2355	0.7556	0.016	L_BFT	BFT	Backfat thickness	89443006	89443006	rs334372564
5_91020787_G_A	5	91020787	6.33e-10	3.9709	0.6423	0.0205	L_BFT	BFT	Backfat thickness	91020787	91119059	rs346084635
5_98592689_C_T	5	98592689	2.68e-08	0.8999	0.1618	0.0659	L_BFT	BFT	Backfat thickness	98257253	98608197	rs343874774
5_101860620_C_T	5	101860620	1.92e-08	-0.3416	0.0608	0.4112	L_BFT	BFT	Backfat thickness	101860603	101860620	rs340656857
6_6665254_C_T	6	6665254	7.62e-11	-1.6251	0.2497	0.0276	L_BFT	BFT	Backfat thickness	6612196	6753528	rs346062870
6_9128330_T_C	6	9128330	2.85e-11	0.5436	0.0817	0.7658	L_BFT	BFT	Backfat thickness	9128330	9128330	rs338916950
6_22878553_A_G	6	22878553	4.19e-08	0.3003	0.0548	0.4011	L_BFT	BFT	Backfat thickness	22878549	22878553
6_33934474_C_A	6	33934474	2.56e-11	0.5253	0.0788	0.1505	L_BFT	BFT	Backfat thickness	33934315	33934474	rs339545624
6_44375829_T_C	6	44375829	8.16e-11	-0.9124	0.1404	0.172	L_BFT	BFT	Backfat thickness	44375829	44375829
6_79671042_C_T	6	79671042	2.47e-09	-0.3027	0.0508	0.5737	L_BFT	BFT	Backfat thickness	79671042	79820246	rs1107465971
6_82633602_A_G	6	82633602	1.79e-09	-0.2975	0.0495	0.6281	L_BFT	BFT	Backfat thickness	82611928	82732572	rs321350157
6_151572743_A_G	6	151572743	7.12e-11	-0.72	0.1105	0.9235	L_BFT	BFT	Backfat thickness	151072743	151863310
6_154898059_A_G	6	154898059	3.74e-09	-0.2848	0.0483	0.5745	L_BFT	BFT	Backfat thickness	154646104	155366843	rs706970912
6_157378538_T_C	6	157378538	2.54e-11	0.7765	0.1164	0.3424	L_BFT	BFT	Backfat thickness	157156825	157710554	rs707596294
6_166269821_C_T	6	166269821	3.48e-11	2.8714	0.4334	0.0145	L_BFT	BFT	Backfat thickness	166269821	166269821	rs328029101
6_167313083_G_A	6	167313083	1.24e-08	1.1795	0.2071	0.1021	L_BFT	BFT	Backfat thickness	167313083	167370021	rs325835013
6_170289363_G_A	6	170289363	1.46e-10	-0.4199	0.0655	0.2336	L_BFT	BFT	Backfat thickness	169828676	170447287	rs340431710
7_2636303_C_T	7	2636303	4.7e-09	1.0561	0.1803	0.0381	L_BFT	BFT	Backfat thickness	2636303	2636303	rs340695706
7_3708158_C_T	7	3708158	1.69e-08	0.3253	0.0577	0.4524	L_BFT	BFT	Backfat thickness	3707876	3708158	rs692391757
7_6791109_G_A	7	6791109	1.38e-12	1.7909	0.2527	0.0227	L_BFT	BFT	Backfat thickness	6789823	7062939	rs701583806
7_8864365_T_C	7	8864365	1.17e-09	-0.431	0.0709	0.1766	L_BFT	BFT	Backfat thickness	8862994	8886666	rs332808320
7_11951495_T_C	7	11951495	1.71e-10	-0.344	0.0539	0.5287	L_BFT	BFT	Backfat thickness	11735781	11957607	rs338425407
7_16862048_C_T	7	16862048	1.02e-08	0.8182	0.1429	0.0505	L_BFT	BFT	Backfat thickness	16543322	16862087	rs321515150
7_19333343_A_C	7	19333343	6.37e-09	1.1313	0.1948	0.0889	L_BFT	BFT	Backfat thickness	19333343	19699072	rs321149462
7_34146249_T_C	7	34146249	2.25e-08	0.3866	0.0691	0.1911	L_BFT	BFT	Backfat thickness	34146249	34146249	rs322363048
7_36181240_G_A	7	36181240	4.79e-08	4.2793	0.7839	0.0148	L_BFT	BFT	Backfat thickness	36173802	36183078	rs329145445
7_41211361_G_A	7	41211361	3.2e-08	0.4212	0.0762	0.1279	L_BFT	BFT	Backfat thickness	41211361	41211361	rs338106245
7_43037767_G_A	7	43037767	4.49e-10	2.2725	0.3644	0.0176	L_BFT	BFT	Backfat thickness	43037767	43038698	rs332103588
7_48601432_T_C	7	48601432	2.87e-08	0.5322	0.0959	0.2349	L_BFT	BFT	Backfat thickness	48601432	48601432
7_81401831_G_A	7	81401831	3.4e-09	-0.3926	0.0664	0.8297	L_BFT	BFT	Backfat thickness	81400811	81540621	rs342974025
7_87390638_T_C	7	87390638	7.01e-10	0.37	0.06	0.2365	L_BFT	BFT	Backfat thickness	87390638	87390638	rs706934841
7_93033655_C_T	7	93033655	1.77e-08	0.3904	0.0693	0.2301	L_BFT	BFT	Backfat thickness	92963220	93033655	rs322565069
7_97585800_G_A	7	97585800	2.73e-25	0.5457	0.0525	0.4423	L_BFT	BFT	Backfat thickness	97144698	97816571	rs1113457803
7_112710959_G_A	7	112710959	8.29e-11	0.9762	0.1503	0.0551	L_BFT	BFT	Backfat thickness	112626322	113210959	rs340488391
7_117879553_G_A	7	117879553	3.69e-08	1.0736	0.195	0.4159	L_BFT	BFT	Backfat thickness	117879553	117879553	rs344824708
8_2135769_C_T	8	2135769	5.1e-09	1.1244	0.1924	0.0466	L_BFT	BFT	Backfat thickness	2135769	2135769	rs706195607
8_4279407_C_G	8	4279407	2.6e-10	-0.7968	0.1261	0.9185	L_BFT	BFT	Backfat thickness	4279407	4280343
8_6904463_A_T	8	6904463	3.05e-10	1.5985	0.2539	0.0516	L_BFT	BFT	Backfat thickness	6478884	7256739	rs326287363
8_9828025_C_T	8	9828025	2.1e-08	0.4616	0.0824	0.1323	L_BFT	BFT	Backfat thickness	9828025	9828062	rs334377329
8_11127881_G_A	8	11127881	1.01e-11	-0.5503	0.0809	0.2243	L_BFT	BFT	Backfat thickness	11127295	11153595	rs330319180
8_13059376_T_A	8	13059376	3.85e-08	-1.081	0.1966	0.0443	L_BFT	BFT	Backfat thickness	13059376	13059376	rs702690017
8_16876851_T_C	8	16876851	1.59e-08	-1.1908	0.2107	0.0255	L_BFT	BFT	Backfat thickness	16876851	16877338	rs319746807
8_21067986_G_A	8	21067986	2.27e-08	2.0087	0.3593	0.0789	L_BFT	BFT	Backfat thickness	21067983	21067986	rs1107705290
8_28361283_G_A	8	28361283	2.68e-09	0.8031	0.135	0.0632	L_BFT	BFT	Backfat thickness	28361283	28361283	rs325543750
8_33949860_A_G	8	33949860	4.03e-08	1.8969	0.3455	0.0792	L_BFT	BFT	Backfat thickness	33949840	34381557	rs329221825
8_40286373_C_T	8	40286373	3.42e-08	1.5281	0.2769	0.1315	L_BFT	BFT	Backfat thickness	40286373	40286373
8_55745265_G_A	8	55745265	3.09e-08	0.6148	0.1111	0.294	L_BFT	BFT	Backfat thickness	55745265	55745265
8_57044656_C_T	8	57044656	5e-08	0.6119	0.1122	0.2923	L_BFT	BFT	Backfat thickness	57044656	57044656
8_63737961_G_A	8	63737961	4.28e-08	0.6081	0.111	0.3096	L_BFT	BFT	Backfat thickness	63737961	63737961
8_66310938_T_G	8	66310938	6.9e-09	0.6402	0.1105	0.309	L_BFT	BFT	Backfat thickness	66305563	66310938
8_70353331_C_T	8	70353331	3.86e-14	0.7869	0.104	0.3318	L_BFT	BFT	Backfat thickness	70106260	70508202	rs344607379
8_73817413_G_C	8	73817413	1.93e-11	-3.6664	0.5463	0.9892	L_BFT	BFT	Backfat thickness	73817413	74210475	rs332216204
8_75869721_T_C	8	75869721	3.29e-09	2.6414	0.4465	0.0425	L_BFT	BFT	Backfat thickness	75869636	76343310	rs325658766
8_79260990_A_C	8	79260990	2.28e-10	1.3695	0.216	0.1145	L_BFT	BFT	Backfat thickness	79260990	79260990	rs712191259
8_85821223_G_A	8	85821223	5.94e-09	0.4492	0.0772	0.1572	L_BFT	BFT	Backfat thickness	85821223	86028810	rs327380729
8_90892215_A_G	8	90892215	2.57e-08	-0.4018	0.0722	0.3347	L_BFT	BFT	Backfat thickness	90880230	91392215	rs318544735
8_109781419_G_A	8	109781419	2.68e-08	-0.2774	0.0499	0.6083	L_BFT	BFT	Backfat thickness	109781419	109781419	rs330694726
8_116210458_C_T	8	116210458	4.08e-08	-1.9083	0.3478	0.0752	L_BFT	BFT	Backfat thickness	116210458	116210458	rs709315570
8_127979122_A_G	8	127979122	2.04e-08	-2.9338	0.5231	0.994	L_BFT	BFT	Backfat thickness	127977732	127981246	rs332084464
8_129023845_T_G	8	129023845	4.18e-08	-0.4099	0.0748	0.2428	L_BFT	BFT	Backfat thickness	129019113	129023845	rs334133469
8_135513159_C_T	8	135513159	9.06e-09	0.3228	0.0562	0.2356	L_BFT	BFT	Backfat thickness	135513159	135513159	rs334222185
9_16680017_C_T	9	16680017	5.23e-10	0.4922	0.0792	0.3674	L_BFT	BFT	Backfat thickness	16642842	16690224	rs705434055
9_18895872_G_A	9	18895872	1.4e-08	-0.5315	0.0937	0.1047	L_BFT	BFT	Backfat thickness	18895872	18977216	rs324560400
9_26042354_T_G	9	26042354	2.32e-08	0.6858	0.1228	0.1252	L_BFT	BFT	Backfat thickness	26042354	26042760	rs319340734
9_29101647_T_C	9	29101647	1.85e-08	0.8751	0.1555	0.9388	L_BFT	BFT	Backfat thickness	29101647	29101647	rs331759325
9_66959436_G_C	9	66959436	2.46e-10	-0.6717	0.1061	0.0935	L_BFT	BFT	Backfat thickness	66959436	66959436	rs343597613
9_87778393_C_T	9	87778393	1.77e-10	5.1924	0.8138	0.0137	L_BFT	BFT	Backfat thickness	87750729	87860425
9_107876325_C_G	9	107876325	4.86e-08	1.0937	0.2005	0.0398	L_BFT	BFT	Backfat thickness	107876325	107876325	rs341768980
9_125778855_A_G	9	125778855	1.36e-08	-0.8664	0.1526	0.0969	L_BFT	BFT	Backfat thickness	125778855	125778855	rs326819042
9_126844236_G_T	9	126844236	5.8e-13	-3.4211	0.4748	0.0139	L_BFT	BFT	Backfat thickness	126832718	126844236	rs1109144579
9_132366486_C_T	9	132366486	1.84e-09	3.2841	0.5463	0.0104	L_BFT	BFT	Backfat thickness	132366486	132780317	rs711431051
10_2802755_G_C	10	2802755	3.98e-08	0.2389	0.0435	0.5506	L_BFT	BFT	Backfat thickness	2802755	2802755	rs336031628
10_5964703_G_C	10	5964703	8.97e-15	2.7433	0.3538	0.0768	L_BFT	BFT	Backfat thickness	5839862	6090886	rs707129273
10_8508633_T_C	10	8508633	1.91e-08	-1.3877	0.2469	0.9521	L_BFT	BFT	Backfat thickness	8508633	8508633	rs323762268
10_10961054_G_A	10	10961054	5.82e-10	-0.6865	0.1108	0.1517	L_BFT	BFT	Backfat thickness	10959676	10963619	rs339516564
10_12954145_A_G	10	12954145	4.57e-10	0.6671	0.107	0.2153	L_BFT	BFT	Backfat thickness	12454145	12954145	rs337978519
10_15865075_C_T	10	15865075	1.94e-08	1.0362	0.1845	0.1039	L_BFT	BFT	Backfat thickness	15732254	15865075	rs322587367
10_40239663_T_C	10	40239663	3.89e-16	1.952	0.2397	0.0828	L_BFT	BFT	Backfat thickness	39757612	40609965	rs1110602485
10_53008741_A_C	10	53008741	7.75e-09	0.4938	0.0855	0.9035	L_BFT	BFT	Backfat thickness	52850045	53008741	rs696142902
10_54314522_A_G	10	54314522	3.56e-09	0.6266	0.1061	0.1835	L_BFT	BFT	Backfat thickness	54047847	54497797	rs323525414
10_65490839_C_T	10	65490839	4.04e-09	1.3176	0.224	0.0523	L_BFT	BFT	Backfat thickness	65490839	65824994
11_11910864_T_C	11	11910864	3.08e-08	-0.2611	0.0472	0.5975	L_BFT	BFT	Backfat thickness	11910864	11910864	rs337006785
11_16918923_A_G	11	16918923	1.28e-08	-2.2924	0.4029	0.0176	L_BFT	BFT	Backfat thickness	16569917	17107865
11_18840362_T_C	11	18840362	7.81e-10	-0.5367	0.0873	0.1071	L_BFT	BFT	Backfat thickness	18840201	19090349
11_20377070_G_A	11	20377070	2.19e-08	-2.6229	0.4687	0.0128	L_BFT	BFT	Backfat thickness	20372919	20377070	rs339360208
11_24132827_T_C	11	24132827	4.46e-08	-0.222	0.0406	0.5275	L_BFT	BFT	Backfat thickness	24132827	24132827	rs324101899
11_27464488_G_A	11	27464488	1.84e-08	0.5074	0.0902	0.255	L_BFT	BFT	Backfat thickness	27464363	27464488	rs332172540
11_30475953_C_A	11	30475953	5.47e-09	0.4039	0.0693	0.1678	L_BFT	BFT	Backfat thickness	30231773	30825912	rs321384827
11_39293563_A_C	11	39293563	6.92e-10	-0.2692	0.0437	0.3703	L_BFT	BFT	Backfat thickness	39151766	39358475	rs335234151
11_42160138_A_C	11	42160138	1.04e-10	-0.9335	0.1445	0.0911	L_BFT	BFT	Backfat thickness	41932366	42160138	rs338431767
11_43971716_A_G	11	43971716	6.07e-09	-0.4758	0.0818	0.1946	L_BFT	BFT	Backfat thickness	43602234	43978661	rs318715994
11_49087023_A_G	11	49087023	5.93e-09	1.0829	0.1861	0.023	L_BFT	BFT	Backfat thickness	49087023	49087023	rs344039196
11_58960878_G_A	11	58960878	1.29e-08	-0.4149	0.073	0.1373	L_BFT	BFT	Backfat thickness	58960878	58960878	rs333867140
11_63571870_A_G	11	63571870	2.37e-14	1.9679	0.258	0.0508	L_BFT	BFT	Backfat thickness	63571870	63571870	rs330427011
11_65713414_C_T	11	65713414	1e-08	0.3082	0.0538	0.4596	L_BFT	BFT	Backfat thickness	65713125	65713414	rs330221657
11_73317505_T_C	11	73317505	1.52e-09	0.7205	0.1192	0.1438	L_BFT	BFT	Backfat thickness	73317505	73317505	rs321867466
12_3167673_A_G	12	3167673	1.52e-10	-1.6519	0.258	0.0508	L_BFT	BFT	Backfat thickness	3167673	3167673
12_5750823_G_T	12	5750823	7.16e-12	2.6007	0.3794	0.0641	L_BFT	BFT	Backfat thickness	5250823	5771755	rs788860066
12_14349075_C_T	12	14349075	3.24e-08	-0.7648	0.1384	0.183	L_BFT	BFT	Backfat thickness	14348649	14353553
12_17988997_T_C	12	17988997	3.86e-09	-0.3689	0.0626	0.2277	L_BFT	BFT	Backfat thickness	17988997	18450373	rs337426203
12_26031937_A_G	12	26031937	3.38e-08	-0.4027	0.073	0.6362	L_BFT	BFT	Backfat thickness	26031937	26031937	rs706105571
12_34551794_A_C	12	34551794	1.32e-09	-0.3251	0.0536	0.4621	L_BFT	BFT	Backfat thickness	34535267	34558540	rs339359348
12_38291394_G_A	12	38291394	6.44e-13	-0.385	0.0535	0.6219	L_BFT	BFT	Backfat thickness	37832106	38292077	rs318948018
12_45100998_C_T	12	45100998	2.01e-08	0.5154	0.0919	0.1974	L_BFT	BFT	Backfat thickness	45100998	45100998	rs346337004
12_47150694_A_G	12	47150694	2.4e-11	0.5271	0.0789	0.3525	L_BFT	BFT	Backfat thickness	46871096	47379274	rs335888261
12_49089105_C_T	12	49089105	1.43e-10	-1.3169	0.2054	0.0422	L_BFT	BFT	Backfat thickness	49089105	49089105	rs318480919
12_50450279_T_A	12	50450279	1.97e-10	0.3011	0.0473	0.4923	L_BFT	BFT	Backfat thickness	50375539	50458357	rs323358681
12_55520146_C_A	12	55520146	1.15e-08	1.0513	0.1842	0.0296	L_BFT	BFT	Backfat thickness	55520009	55520267
12_56860864_A_G	12	56860864	1.61e-09	1.1167	0.1851	0.0496	L_BFT	BFT	Backfat thickness	56860864	57072669	rs339298605
13_1393591_G_A	13	1393591	3.47e-08	1.1148	0.2021	0.0806	L_BFT	BFT	Backfat thickness	1393591	1393591	rs710775040
13_11458823_T_C	13	11458823	4.02e-08	0.2835	0.0516	0.3037	L_BFT	BFT	Backfat thickness	11458823	11458823
13_13695822_G_A	13	13695822	1.05e-12	0.7662	0.1076	0.1425	L_BFT	BFT	Backfat thickness	13387941	14146535	rs343584959
13_17837450_C_T	13	17837450	1.25e-09	-0.8676	0.1428	0.7953	L_BFT	BFT	Backfat thickness	17837450	17837450	rs322906321
13_31885811_C_T	13	31885811	1.15e-08	0.679	0.119	0.0808	L_BFT	BFT	Backfat thickness	31443274	32385811	rs699707739
13_88318049_A_G	13	88318049	2.95e-08	-0.3274	0.059	0.6804	L_BFT	BFT	Backfat thickness	88318049	88318049	rs1109865587
13_131307033_A_C	13	131307033	5.97e-09	-0.7278	0.1251	0.0719	L_BFT	BFT	Backfat thickness	131307033	131307033	rs705822199
13_193315151_C_T	13	193315151	1.8e-10	-0.5109	0.0801	0.1465	L_BFT	BFT	Backfat thickness	193280470	193359289	rs330222898
13_195310068_T_C	13	195310068	8.74e-09	-2.2044	0.3831	0.9774	L_BFT	BFT	Backfat thickness	195302797	195401375	rs334756698
13_197427428_T_C	13	197427428	2.06e-08	0.789	0.1407	0.9466	L_BFT	BFT	Backfat thickness	197426833	197427640	rs332656480
13_201979702_C_G	13	201979702	9.21e-09	0.6371	0.1109	0.1785	L_BFT	BFT	Backfat thickness	201974553	201979702	rs339947723
14_6636642_T_C	14	6636642	5.24e-09	0.314	0.0538	0.2747	L_BFT	BFT	Backfat thickness	6636642	6636642	rs338111378
14_9419380_A_G	14	9419380	1.08e-12	0.4137	0.0581	0.1742	L_BFT	BFT	Backfat thickness	9084902	9790477	rs321279726
14_19912267_G_A	14	19912267	9.36e-09	0.8365	0.1457	0.0857	L_BFT	BFT	Backfat thickness	19644986	19912267
14_23759187_C_G	14	23759187	2.61e-08	0.4327	0.0777	0.1678	L_BFT	BFT	Backfat thickness	23754013	23759187	rs335297581
14_27679914_T_G	14	27679914	1.46e-09	-0.7055	0.1166	0.3162	L_BFT	BFT	Backfat thickness	27679914	27679914	rs318367435
14_132231643_T_C	14	132231643	4.02e-08	0.6922	0.1261	0.6975	L_BFT	BFT	Backfat thickness	132069394	132231643	rs697710171
14_139520568_C_T	14	139520568	3.14e-08	0.3912	0.0707	0.7626	L_BFT	BFT	Backfat thickness	139520568	139520568	rs339527868
15_1554540_A_G	15	1554540	1.9e-10	-0.9677	0.1519	0.045	L_BFT	BFT	Backfat thickness	1532224	1857553	rs321338111
15_19354314_T_C	15	19354314	3.3e-09	0.5113	0.0864	0.144	L_BFT	BFT	Backfat thickness	19354314	19690013	rs1108353037
15_22750705_T_C	15	22750705	2.26e-09	-0.3532	0.0591	0.5236	L_BFT	BFT	Backfat thickness	22750705	22750705	rs338517660
15_26302880_G_A	15	26302880	9.39e-09	-0.8964	0.1561	0.0723	L_BFT	BFT	Backfat thickness	26302880	26302880
15_28735725_T_C	15	28735725	3.57e-08	-0.8061	0.1463	0.0699	L_BFT	BFT	Backfat thickness	28735725	28735725	rs81452180
15_34269147_G_A	15	34269147	1.38e-08	-0.417	0.0735	0.871	L_BFT	BFT	Backfat thickness	34008232	34518233	rs1109555545
15_48099527_G_A	15	48099527	5.38e-09	0.2636	0.0452	0.4815	L_BFT	BFT	Backfat thickness	48097419	48104958	rs329203310
15_57703366_C_T	15	57703366	4.81e-08	-0.6874	0.1259	0.0992	L_BFT	BFT	Backfat thickness	57703366	57703366
15_59063321_C_T	15	59063321	4.47e-10	0.315	0.0505	0.6377	L_BFT	BFT	Backfat thickness	58867707	59563321	rs1108919358
15_62393627_T_C	15	62393627	8.06e-09	-0.4582	0.0795	0.1423	L_BFT	BFT	Backfat thickness	62393627	62393627	rs321702859
15_81079783_C_T	15	81079783	1.81e-08	0.6172	0.1096	0.9148	L_BFT	BFT	Backfat thickness	81079783	81079783	rs696512274
15_110046462_A_T	15	110046462	4.62e-08	1.1481	0.2101	0.0243	L_BFT	BFT	Backfat thickness	110046462	110046462	rs334275165
15_121039067_G_A	15	121039067	4.38e-08	-0.2554	0.0466	0.4626	L_BFT	BFT	Backfat thickness	121039067	121039067	rs341139160
15_135422468_A_G	15	135422468	6.63e-10	-0.3166	0.0513	0.4894	L_BFT	BFT	Backfat thickness	135422239	135851841	rs343405942
16_6367279_C_T	16	6367279	7.65e-11	-1.1205	0.1722	0.0773	L_BFT	BFT	Backfat thickness	6325215	6661934	rs321203862
16_18191759_G_A	16	18191759	1.38e-08	-0.8234	0.1451	0.0889	L_BFT	BFT	Backfat thickness	18191759	18197164	rs695345182
16_55259379_T_C	16	55259379	1.28e-12	-0.763	0.1075	0.1349	L_BFT	BFT	Backfat thickness	54936733	55759379	rs1111304902
16_69173369_G_A	16	69173369	4.29e-09	-0.2862	0.0487	0.4283	L_BFT	BFT	Backfat thickness	69173369	69174372	rs333841827
16_73332642_C_T	16	73332642	1.89e-09	1.7646	0.2937	0.0381	L_BFT	BFT	Backfat thickness	73327956	73332642	rs335588773
17_5881308_A_T	17	5881308	4.33e-12	2.7351	0.3949	0.0199	L_BFT	BFT	Backfat thickness	5881308	5881308
17_19294521_G_A	17	19294521	3.32e-09	-0.2813	0.0476	0.4596	L_BFT	BFT	Backfat thickness	19291966	19295582	rs333938593
17_22051030_C_T	17	22051030	8.85e-15	1.2829	0.1654	0.0406	L_BFT	BFT	Backfat thickness	21673369	22551030	rs327787428
17_40324037_T_A	17	40324037	4.29e-09	1.6545	0.2817	0.0178	L_BFT	BFT	Backfat thickness	40324037	40451110	rs344746509
17_43279536_A_C	17	43279536	9.4e-09	1.1237	0.1957	0.0878	L_BFT	BFT	Backfat thickness	43278352	43279536
17_45881845_C_T	17	45881845	2.04e-11	-1.0675	0.1592	0.1274	L_BFT	BFT	Backfat thickness	45869976	45881845	rs342249440
17_48054887_T_G	17	48054887	2.44e-10	-2.1741	0.3434	0.0754	L_BFT	BFT	Backfat thickness	47894554	48054887
17_49935045_T_A	17	49935045	1.8e-08	2.0167	0.3582	0.0245	L_BFT	BFT	Backfat thickness	49935045	49962432	rs337691454
17_52460820_A_G	17	52460820	4.39e-08	-0.4481	0.0818	0.333	L_BFT	BFT	Backfat thickness	52460820	52460820	rs321778044
17_55493749_T_A	17	55493749	1.17e-08	-0.7899	0.1385	0.0994	L_BFT	BFT	Backfat thickness	55050438	55495813	rs321477352
17_61737931_T_C	17	61737931	3.47e-11	0.3997	0.0603	0.3394	L_BFT	BFT	Backfat thickness	61721069	61738495
18_2978578_T_C	18	2978578	3.32e-08	-0.4002	0.0724	0.8437	L_BFT	BFT	Backfat thickness	2978578	2978578	rs81230027
18_6678374_C_T	18	6678374	2.59e-09	-2.5393	0.4263	0.0181	L_BFT	BFT	Backfat thickness	6678374	6784308
18_10571465_C_T	18	10571465	3.09e-12	-0.3405	0.0488	0.4007	L_BFT	BFT	Backfat thickness	10371598	10578193	rs322184970
18_19785900_G_T	18	19785900	1.12e-09	1.6738	0.2748	0.0365	L_BFT	BFT	Backfat thickness	19664071	19929024	rs324515806
18_21928241_C_T	18	21928241	3.25e-09	-1.332	0.2251	0.2391	L_BFT	BFT	Backfat thickness	21928241	21928241	rs338032944
18_33283062_C_T	18	33283062	3.07e-10	0.9521	0.1512	0.0778	L_BFT	BFT	Backfat thickness	33283062	33283062
18_39286207_G_A	18	39286207	2.42e-13	-2.545	0.3475	0.9734	L_BFT	BFT	Backfat thickness	39276259	39397791	rs334751952
18_40752000_A_G	18	40752000	3.35e-18	3.0232	0.3475	0.0266	L_BFT	BFT	Backfat thickness	40521419	40752000
18_43166969_A_G	18	43166969	1.77e-09	2.9568	0.4914	0.0127	L_BFT	BFT	Backfat thickness	43166969	43166969	rs344321671
18_50203100_T_C	18	50203100	1.17e-10	0.7107	0.1103	0.1744	L_BFT	BFT	Backfat thickness	50203100	50240680	rs335624170
18_52389526_G_T	18	52389526	3.89e-09	0.8762	0.1488	0.194	L_BFT	BFT	Backfat thickness	52389526	52389526	rs332050411
1_6577937_C_T	1	6577937	7.62e-09	2.2143	0.3833	0.1156	L_DAYS	DAYS	Days	6543508	6577937	rs342962327
1_159749822_T_G	1	159749822	2.01e-11	1.1315	0.1687	0.4972	L_DAYS	DAYS	Days	159634797	160249822	rs322172832
1_195648708_A_G	1	195648708	4.14e-08	1.5901	0.2899	0.2229	L_DAYS	DAYS	Days	195637358	195653463
1_250001371_T_C	1	250001371	4.01e-08	8.4057	1.531	0.0357	L_DAYS	DAYS	Days	250001371	250001538	rs701793024
1_263602451_C_T	1	263602451	4.99e-09	-2.179	0.3726	0.8836	L_DAYS	DAYS	Days	263602451	263606036
1_267261573_G_A	1	267261573	3.16e-08	2.7333	0.4941	0.0547	L_DAYS	DAYS	Days	267261573	267271326	rs332947688
1_270611196_A_G	1	270611196	2.64e-14	-2.9704	0.3901	0.1454	L_DAYS	DAYS	Days	270111196	270846353	rs320375241
1_272518164_A_T	1	272518164	7.24e-09	1.5916	0.2751	0.4675	L_DAYS	DAYS	Days	272518164	272518164	rs80785551
2_496145_G_A	2	496145	8.78e-10	-2.1333	0.348	0.9086	L_DAYS	DAYS	Days	456283	771292	rs319376554
2_2928487_G_C	2	2928487	1.73e-09	4.386	0.7285	0.0381	L_DAYS	DAYS	Days	2908465	2928487
2_5464749_T_C	2	5464749	1.41e-08	-4.1093	0.7244	0.9659	L_DAYS	DAYS	Days	5464749	5464749	rs1111431766
2_8078727_C_T	2	8078727	1.37e-09	1.6704	0.2757	0.2617	L_DAYS	DAYS	Days	8053372	8158053
2_10778800_G_T	2	10778800	2.31e-08	1.7569	0.3145	0.1416	L_DAYS	DAYS	Days	10778800	10790020	rs339850221
2_129791187_C_T	2	129791187	1.01e-08	-4.0515	0.7072	0.0393	L_DAYS	DAYS	Days	129791187	129791187	rs692027279
2_150782743_G_A	2	150782743	3.64e-08	1.2723	0.231	0.3484	L_DAYS	DAYS	Days	150782743	150782743	rs333279410
3_3464827_G_A	3	3464827	8.27e-11	-2.4443	0.3763	0.1001	L_DAYS	DAYS	Days	3464238	3536202	rs323177395
3_22407384_G_A	3	22407384	6.11e-12	3.2135	0.4673	0.0892	L_DAYS	DAYS	Days	22405407	22427585
3_27353174_C_T	3	27353174	2.49e-08	-1.5265	0.2738	0.8677	L_DAYS	DAYS	Days	27353174	27353174	rs345249812
3_35040981_C_T	3	35040981	6.27e-13	5.6614	0.7869	0.0301	L_DAYS	DAYS	Days	34540981	35384533	rs791346098
3_57228856_A_G	3	57228856	2.09e-08	-1.7973	0.3207	0.796	L_DAYS	DAYS	Days	57228856	57228856	rs702333417
3_128016421_T_C	3	128016421	4.32e-08	1.1685	0.2133	0.4299	L_DAYS	DAYS	Days	128016421	128516421	rs325061672
4_34174846_A_G	4	34174846	4.39e-08	3.3722	0.616	0.0501	L_DAYS	DAYS	Days	34174846	34174846	rs322333788
4_80514644_G_T	4	80514644	1.52e-08	4.362	0.7707	0.067	L_DAYS	DAYS	Days	80514644	80514644	rs1109378421
4_117558582_C_T	4	117558582	1.58e-09	1.9507	0.3232	0.1818	L_DAYS	DAYS	Days	117558582	117558582	rs345670470
4_123640365_A_G	4	123640365	2.07e-09	1.4128	0.2358	0.3016	L_DAYS	DAYS	Days	123639648	123640544	rs712540100
5_2834053_G_A	5	2834053	4.99e-08	1.5716	0.2883	0.3401	L_DAYS	DAYS	Days	2834053	2834053	rs343126081
5_4940822_A_G	5	4940822	3.68e-08	-1.3877	0.2521	0.6415	L_DAYS	DAYS	Days	4940822	4940822	rs341174065
5_59399731_T_C	5	59399731	3.1e-09	3.8473	0.6492	0.069	L_DAYS	DAYS	Days	59399731	59399731	rs340954739
5_66235840_G_A	5	66235840	3.45e-08	-1.1258	0.2041	0.465	L_DAYS	DAYS	Days	66235840	66235840
5_89293969_G_A	5	89293969	5.85e-09	6.4879	1.1145	0.0155	L_DAYS	DAYS	Days	89293969	89293969	rs322794724
6_4211829_C_T	6	4211829	6.05e-10	5.6495	0.9128	0.9765	L_DAYS	DAYS	Days	4211829	4235295	rs339762584
6_20815477_C_T	6	20815477	1.31e-08	1.6095	0.2831	0.1558	L_DAYS	DAYS	Days	20796700	20815477	rs713511028
6_74114090_A_G	6	74114090	1.35e-09	1.1123	0.1835	0.2338	L_DAYS	DAYS	Days	74114090	74114090
6_108281144_C_T	6	108281144	3.56e-08	1.0193	0.185	0.4197	L_DAYS	DAYS	Days	108274494	108283891	rs318734951
6_111070027_T_C	6	111070027	1.96e-08	0.9907	0.1764	0.2715	L_DAYS	DAYS	Days	111058061	111542135	rs318610530
8_29526141_G_A	8	29526141	1.89e-08	2.3709	0.4217	0.9257	L_DAYS	DAYS	Days	29526141	29526141
8_32443622_A_C	8	32443622	1.51e-08	1.1629	0.2054	0.5332	L_DAYS	DAYS	Days	32443622	32443622	rs342009102
8_72507835_A_G	8	72507835	3.69e-08	-1.0833	0.1968	0.7656	L_DAYS	DAYS	Days	72507835	72507835	rs336413488
8_119875751_C_G	8	119875751	2.17e-08	-1.2386	0.2212	0.2973	L_DAYS	DAYS	Days	119818061	120038431	rs332238468
8_124050884_A_T	8	124050884	9.99e-09	1.1374	0.1985	0.3514	L_DAYS	DAYS	Days	124050884	124050884
8_129096511_C_G	8	129096511	1.1e-09	4.8786	0.8006	0.042	L_DAYS	DAYS	Days	129096483	129096511
8_133133582_T_C	8	133133582	5.78e-10	-0.9714	0.1568	0.5085	L_DAYS	DAYS	Days	133113058	133152779	rs323882304
8_136647407_T_C	8	136647407	3.67e-08	-0.8933	0.1622	0.5752	L_DAYS	DAYS	Days	136647407	136647407	rs329289048
9_93707586_T_C	9	93707586	1.01e-08	3.7277	0.6506	0.0461	L_DAYS	DAYS	Days	93707586	93707586	rs345812544
9_97917655_C_T	9	97917655	1.03e-08	-1.9023	0.3322	0.1394	L_DAYS	DAYS	Days	97917655	97917655	rs339801937
9_103810175_A_G	9	103810175	2.04e-10	-1.7257	0.2714	0.1788	L_DAYS	DAYS	Days	103500427	103852644	rs328619913
9_105774448_G_A	9	105774448	2.18e-10	-1.5228	0.2399	0.2552	L_DAYS	DAYS	Days	105774448	105774448	rs712105294
10_8097259_G_A	10	8097259	1.38e-09	2.011	0.332	0.1519	L_DAYS	DAYS	Days	7714592	8097259	rs328319959
10_17636033_A_G	10	17636033	5.47e-09	-1.6568	0.2841	0.4764	L_DAYS	DAYS	Days	17636033	17636159	rs336360935
10_47927053_G_A	10	47927053	6.43e-10	2.6591	0.4303	0.1133	L_DAYS	DAYS	Days	47863939	48427053	rs335694774
10_56818121_A_C	10	56818121	7.76e-11	-1.8315	0.2816	0.4247	L_DAYS	DAYS	Days	56818121	57078619	rs81254910
10_63647951_A_C	10	63647951	2.49e-09	-1.2268	0.2058	0.4771	L_DAYS	DAYS	Days	63647951	63653064
10_66298957_G_T	10	66298957	3.73e-09	-2.8332	0.4805	0.1091	L_DAYS	DAYS	Days	66298957	66298957	rs339221632
11_2877819_C_T	11	2877819	2.86e-10	-4.0077	0.6355	0.048	L_DAYS	DAYS	Days	2479464	2877891	rs333543528
11_6133317_G_A	11	6133317	1.67e-10	2.2661	0.3547	0.7995	L_DAYS	DAYS	Days	6123480	6155467
11_16856521_G_A	11	16856521	1.98e-09	5.138	0.8564	0.0271	L_DAYS	DAYS	Days	16851416	16856521
11_26418139_C_T	11	26418139	2e-09	5.7904	0.9654	0.1179	L_DAYS	DAYS	Days	26416396	26418139	rs322415624
11_39298111_A_G	11	39298111	1.8e-08	0.8911	0.1583	0.5502	L_DAYS	DAYS	Days	39002964	39301734	rs318370311
11_62897813_C_T	11	62897813	1.8e-12	5.5774	0.7912	0.0205	L_DAYS	DAYS	Days	62684834	62938707
11_66284137_G_C	11	66284137	2.49e-08	6.6853	1.1993	0.0146	L_DAYS	DAYS	Days	66281734	66284137
12_12871976_G_A	12	12871976	8.91e-11	-4.374	0.6745	0.0428	L_DAYS	DAYS	Days	12870185	12897808	rs343380374
12_19946177_C_A	12	19946177	4.33e-09	2.7942	0.4759	0.0918	L_DAYS	DAYS	Days	19946177	19946177
12_53202777_G_A	12	53202777	6.34e-09	-3.5328	0.6083	0.9587	L_DAYS	DAYS	Days	53202777	53549621	rs332434548
12_55157919_A_G	12	55157919	2.46e-08	2.6748	0.4797	0.0799	L_DAYS	DAYS	Days	55157919	55157919
13_130037692_C_T	13	130037692	4.42e-08	-1.1621	0.2123	0.2646	L_DAYS	DAYS	Days	130037692	130037721	rs338688072
13_133105416_C_T	13	133105416	4.2e-08	2.7137	0.495	0.7042	L_DAYS	DAYS	Days	133105416	133105416	rs323537649
14_10060734_T_G	14	10060734	7.05e-09	1.3427	0.2319	0.323	L_DAYS	DAYS	Days	10060534	10060734	rs80884772
14_75620857_C_G	14	75620857	1.35e-08	0.931	0.1639	0.3594	L_DAYS	DAYS	Days	75620857	75620857	rs340765491
14_133741417_G_A	14	133741417	2.57e-08	1.4518	0.2607	0.6126	L_DAYS	DAYS	Days	133741417	133741417	rs1109038292
14_139309607_C_T	14	139309607	6.73e-10	-1.9527	0.3164	0.2143	L_DAYS	DAYS	Days	139309607	139309607	rs321377099
15_132282551_G_A	15	132282551	2.86e-11	4.1952	0.6305	0.2709	L_DAYS	DAYS	Days	131782551	132282551	rs712367031
16_8225539_T_C	16	8225539	1.08e-08	-1.2138	0.2123	0.321	L_DAYS	DAYS	Days	8225539	8520311	rs1112167468
17_12321803_G_A	17	12321803	2.72e-08	-6.4827	1.1662	0.0141	L_DAYS	DAYS	Days	12321803	12321803	rs1112899540
17_27155365_T_C	17	27155365	4.73e-08	-0.8355	0.153	0.5168	L_DAYS	DAYS	Days	27155365	27155365	rs340814243
17_29716124_G_A	17	29716124	1.59e-09	2.736	0.4533	0.0977	L_DAYS	DAYS	Days	29716124	29738045	rs327351106
17_41938924_C_T	17	41938924	4.59e-08	-1.5304	0.28	0.1217	L_DAYS	DAYS	Days	41938924	41938924	rs345856865
17_57622253_G_A	17	57622253	4.18e-08	-2.6789	0.4886	0.0522	L_DAYS	DAYS	Days	57622253	57622253	rs326398966
17_59612956_C_T	17	59612956	1.01e-08	-1.7869	0.3119	0.2595	L_DAYS	DAYS	Days	59612683	59613112	rs325086172
18_3923810_C_T	18	3923810	3.8e-11	3.1239	0.4725	0.1417	L_DAYS	DAYS	Days	3920156	3945643	rs326328053
18_6225028_C_T	18	6225028	2.99e-08	1.6057	0.2897	0.3054	L_DAYS	DAYS	Days	6225028	6225028	rs331248320
1_12830071_G_A	1	12830071	5.1e-09	-0.8849	0.1514	0.162	L_LMDEP	LMDEP	Loin muscle depth	12830071	12830082	rs328136913
1_27913639_A_G	1	27913639	4.54e-08	0.7736	0.1415	0.1398	L_LMDEP	LMDEP	Loin muscle depth	27913613	27913639	rs339280329
1_29155945_C_G	1	29155945	1.8e-08	-0.5972	0.1061	0.2802	L_LMDEP	LMDEP	Loin muscle depth	29155938	29159396	rs326917167
1_36274611_A_G	1	36274611	1.43e-08	0.8452	0.1491	0.1771	L_LMDEP	LMDEP	Loin muscle depth	36274611	36439578	rs333796876
1_126079539_T_C	1	126079539	2.38e-08	-0.6197	0.111	0.2951	L_LMDEP	LMDEP	Loin muscle depth	126079534	126084686
1_133049108_T_A	1	133049108	7.34e-12	1.3461	0.1965	0.0858	L_LMDEP	LMDEP	Loin muscle depth	132691562	133054584	rs792650493
1_141611286_T_G	1	141611286	7.87e-09	-0.5517	0.0956	0.4509	L_LMDEP	LMDEP	Loin muscle depth	141610834	141634570	rs80802482
1_159224812_A_G	1	159224812	5.15e-09	-0.8522	0.1459	0.2306	L_LMDEP	LMDEP	Loin muscle depth	159217592	159287741	rs340202828
1_162262995_A_G	1	162262995	3.42e-08	-1.5982	0.2896	0.0777	L_LMDEP	LMDEP	Loin muscle depth	162250733	162306305	rs339081810
1_248430279_G_A	1	248430279	1.38e-09	1.3677	0.2258	0.0985	L_LMDEP	LMDEP	Loin muscle depth	248425944	248666349	rs705870183
1_251734944_G_A	1	251734944	3.97e-08	-1.9499	0.355	0.0629	L_LMDEP	LMDEP	Loin muscle depth	251734944	251736242	rs319277380
1_261121131_C_T	1	261121131	3.47e-10	-0.927	0.1477	0.6499	L_LMDEP	LMDEP	Loin muscle depth	261032775	261259856	rs337394840
1_267702114_A_G	1	267702114	2.09e-09	-0.743	0.124	0.5091	L_LMDEP	LMDEP	Loin muscle depth	267693509	267702453	rs329374388
2_2338128_T_C	2	2338128	3.25e-13	2.0193	0.2772	0.9479	L_LMDEP	LMDEP	Loin muscle depth	2018190	2610930	rs1112944238
2_5039533_G_A	2	5039533	5.66e-11	-1.5878	0.2423	0.1435	L_LMDEP	LMDEP	Loin muscle depth	4643736	5529188	rs81355812
2_7646359_A_G	2	7646359	8.73e-10	-1.7868	0.2914	0.9237	L_LMDEP	LMDEP	Loin muscle depth	7646112	8059471	rs328921534
2_24533182_A_G	2	24533182	2.79e-08	1.9005	0.3422	0.9673	L_LMDEP	LMDEP	Loin muscle depth	24533182	24533182	rs326080668
2_25768688_C_T	2	25768688	4.58e-08	-1.68	0.3073	0.05	L_LMDEP	LMDEP	Loin muscle depth	25768688	25768688	rs339329913
2_40121284_C_T	2	40121284	3.45e-08	4.7202	0.8556	0.0231	L_LMDEP	LMDEP	Loin muscle depth	40121284	40121284	rs338406618
2_73569148_T_C	2	73569148	5.91e-09	-1.1616	0.1996	0.1152	L_LMDEP	LMDEP	Loin muscle depth	73569148	73895870	rs335249179
2_75429097_A_G	2	75429097	3.41e-09	-1.08	0.1827	0.1308	L_LMDEP	LMDEP	Loin muscle depth	75429097	75429333	rs1111279685
2_77901183_A_G	2	77901183	5.96e-09	-1.0916	0.1876	0.1222	L_LMDEP	LMDEP	Loin muscle depth	77901028	77901183	rs333464350
2_85802524_T_G	2	85802524	1.22e-09	-0.7272	0.1196	0.2647	L_LMDEP	LMDEP	Loin muscle depth	85788015	85808553	rs339576206
2_87409071_T_C	2	87409071	6.41e-09	-0.6279	0.1082	0.2928	L_LMDEP	LMDEP	Loin muscle depth	87398688	87409177	rs328260090
2_114830269_C_G	2	114830269	5.03e-09	0.7184	0.1229	0.3242	L_LMDEP	LMDEP	Loin muscle depth	114809957	114953523	rs339561203
2_117487078_T_C	2	117487078	6.33e-10	1.5696	0.2539	0.9289	L_LMDEP	LMDEP	Loin muscle depth	117487078	117607165	rs695714756
2_121163038_C_T	2	121163038	1.02e-09	0.6338	0.1038	0.6535	L_LMDEP	LMDEP	Loin muscle depth	121114603	121164358	rs324851400
2_126511701_C_T	2	126511701	2.39e-08	1.4229	0.2549	0.083	L_LMDEP	LMDEP	Loin muscle depth	126511701	126511701	rs324150860
2_131701701_C_G	2	131701701	2.51e-10	-1.7371	0.2746	0.0684	L_LMDEP	LMDEP	Loin muscle depth	131701701	132029022	rs342128400
2_142715933_G_T	2	142715933	7.89e-09	0.5666	0.0982	0.4522	L_LMDEP	LMDEP	Loin muscle depth	142715933	142715948	rs341817540
3_4758119_G_C	3	4758119	4.39e-08	-2.2825	0.4169	0.0505	L_LMDEP	LMDEP	Loin muscle depth	4758119	4758119
3_10585579_A_G	3	10585579	2.92e-08	0.6289	0.1134	0.3239	L_LMDEP	LMDEP	Loin muscle depth	10391947	10585579	rs343792251
3_13101451_A_G	3	13101451	2.55e-09	-0.5936	0.0996	0.5663	L_LMDEP	LMDEP	Loin muscle depth	13077497	13101475	rs324747037
3_16399419_A_T	3	16399419	7.57e-16	6.3559	0.7885	0.0078	L_LMDEP	LMDEP	Loin muscle depth	16380248	16604800	rs337377656
3_21519928_A_C	3	21519928	8.25e-11	2.8244	0.4348	0.0259	L_LMDEP	LMDEP	Loin muscle depth	21222545	21519931	rs1113906241
3_23621462_A_G	3	23621462	1.33e-10	4.8166	0.7498	0.0143	L_LMDEP	LMDEP	Loin muscle depth	23621462	23621462	rs334415800
3_45705231_A_G	3	45705231	4.07e-10	0.8721	0.1395	0.5193	L_LMDEP	LMDEP	Loin muscle depth	45696289	45910337	rs337234260
3_59357589_C_T	3	59357589	8.25e-09	-0.999	0.1733	0.1925	L_LMDEP	LMDEP	Loin muscle depth	59355155	59357826	rs323590142
3_108178087_C_T	3	108178087	8.39e-09	1.3594	0.236	0.8286	L_LMDEP	LMDEP	Loin muscle depth	108178087	108178087	rs337534927
3_118388686_G_A	3	118388686	8.07e-09	2.2115	0.3835	0.1272	L_LMDEP	LMDEP	Loin muscle depth	118319757	118426915	rs333008922
3_123225973_C_T	3	123225973	3.96e-08	0.7316	0.1332	0.7857	L_LMDEP	LMDEP	Loin muscle depth	123225973	123225973
3_125119231_G_A	3	125119231	8.13e-13	2.1355	0.2983	0.0708	L_LMDEP	LMDEP	Loin muscle depth	125008937	125209976	rs697874560
3_130059665_G_A	3	130059665	2.64e-10	1.3222	0.2092	0.0665	L_LMDEP	LMDEP	Loin muscle depth	129635104	130059665	rs339786910
3_131514472_G_T	3	131514472	1.11e-08	5.87	1.0274	0.0158	L_LMDEP	LMDEP	Loin muscle depth	131455653	131514472	rs324886992
4_19097173_G_A	4	19097173	2.67e-09	0.6174	0.1038	0.3805	L_LMDEP	LMDEP	Loin muscle depth	18676243	19256899	rs343978753
4_34265539_C_T	4	34265539	1.33e-08	0.6581	0.1158	0.2885	L_LMDEP	LMDEP	Loin muscle depth	33964016	34265982
4_75130524_A_C	4	75130524	1.37e-10	-1.2318	0.1919	0.2421	L_LMDEP	LMDEP	Loin muscle depth	75112991	75448569	rs325729227
4_77215890_C_G	4	77215890	1.56e-08	-1.3644	0.2413	0.1543	L_LMDEP	LMDEP	Loin muscle depth	77172312	77231890	rs329271304
4_94022876_C_T	4	94022876	3.31e-08	-0.5822	0.1054	0.5647	L_LMDEP	LMDEP	Loin muscle depth	94022876	94023156	rs337185412
4_96569995_A_G	4	96569995	2.79e-09	-0.5875	0.0988	0.5618	L_LMDEP	LMDEP	Loin muscle depth	96403062	96588732	rs342171310
4_102637032_A_C	4	102637032	1.03e-08	0.5614	0.098	0.497	L_LMDEP	LMDEP	Loin muscle depth	102476964	102637032	rs710631086
4_103648176_T_C	4	103648176	1.96e-08	0.5415	0.0964	0.5697	L_LMDEP	LMDEP	Loin muscle depth	103648176	103648176	rs346328398
5_7719612_G_C	5	7719612	3.29e-09	0.7024	0.1187	0.7781	L_LMDEP	LMDEP	Loin muscle depth	7719612	8219612	rs342901378
5_33283168_A_C	5	33283168	8.66e-10	0.6561	0.107	0.4353	L_LMDEP	LMDEP	Loin muscle depth	33283168	33283168
5_63840701_G_A	5	63840701	8.07e-09	-0.7247	0.1257	0.5485	L_LMDEP	LMDEP	Loin muscle depth	63839525	63841003	rs80868263
5_94562761_T_A	5	94562761	1.1e-08	1.1093	0.1941	0.6862	L_LMDEP	LMDEP	Loin muscle depth	94561009	94562761	rs328142405
5_97117633_A_G	5	97117633	8.43e-10	-1.6861	0.2748	0.1166	L_LMDEP	LMDEP	Loin muscle depth	96650892	97117633	rs327672993
6_481200_C_T	6	481200	2.5e-08	2.0191	0.3623	0.1263	L_LMDEP	LMDEP	Loin muscle depth	62192	481200	rs328864675
6_3523647_A_G	6	3523647	4.55e-10	-1.0085	0.1618	0.6531	L_LMDEP	LMDEP	Loin muscle depth	3523647	3532396	rs699862406
6_4600877_C_T	6	4600877	1.75e-08	0.7859	0.1395	0.4248	L_LMDEP	LMDEP	Loin muscle depth	4600143	4606691
6_6007124_G_C	6	6007124	2.35e-08	0.7828	0.1402	0.3648	L_LMDEP	LMDEP	Loin muscle depth	6007124	6161277	rs709906721
6_18245909_C_T	6	18245909	7.39e-10	0.9948	0.1616	0.1376	L_LMDEP	LMDEP	Loin muscle depth	18216288	18262828	rs341313885
6_45547622_T_C	6	45547622	1.09e-13	1.4896	0.2005	0.1576	L_LMDEP	LMDEP	Loin muscle depth	45047622	46047622	rs691170922
6_47844661_G_A	6	47844661	8.94e-12	1.2122	0.1777	0.1892	L_LMDEP	LMDEP	Loin muscle depth	47844661	48091066	rs328775270
6_60530961_G_A	6	60530961	1.34e-09	2.2063	0.3639	0.0686	L_LMDEP	LMDEP	Loin muscle depth	60530961	60530961	rs334432440
6_81695981_T_C	6	81695981	4.81e-12	-0.7517	0.1088	0.5368	L_LMDEP	LMDEP	Loin muscle depth	81695981	81695981	rs699942757
6_86389470_T_C	6	86389470	2.83e-08	1.6308	0.2937	0.9685	L_LMDEP	LMDEP	Loin muscle depth	86389041	86390860	rs334682475
6_88613159_C_T	6	88613159	6e-09	1.669	0.2869	0.0458	L_LMDEP	LMDEP	Loin muscle depth	88608753	88684882	rs325205952
6_108284436_C_T	6	108284436	1.66e-08	-1.1558	0.2048	0.2457	L_LMDEP	LMDEP	Loin muscle depth	108284436	108284436	rs692858440
6_116831540_T_C	6	116831540	2.82e-09	-1.174	0.1976	0.0674	L_LMDEP	LMDEP	Loin muscle depth	116784773	116947402	rs320024734
6_120690384_C_T	6	120690384	4.4e-09	-1.5679	0.2672	0.151	L_LMDEP	LMDEP	Loin muscle depth	120438189	120719690	rs324830381
6_127572167_A_G	6	127572167	1.62e-09	-2.3085	0.3827	0.061	L_LMDEP	LMDEP	Loin muscle depth	127510510	127572167	rs342581109
6_130335117_T_C	6	130335117	1.1e-10	-2.1199	0.3285	0.079	L_LMDEP	LMDEP	Loin muscle depth	130335117	130335117
6_132194619_T_A	6	132194619	5.56e-15	-2.4992	0.3199	0.0857	L_LMDEP	LMDEP	Loin muscle depth	132182414	132694619	rs1112015041
6_137099477_G_A	6	137099477	7.35e-09	-2.1504	0.3719	0.0427	L_LMDEP	LMDEP	Loin muscle depth	137080977	137166273
6_141162762_C_T	6	141162762	4.7e-09	-2.1343	0.3644	0.0686	L_LMDEP	LMDEP	Loin muscle depth	141162762	141203263	rs332401206
6_154827769_G_T	6	154827769	3.05e-08	0.746	0.1347	0.2038	L_LMDEP	LMDEP	Loin muscle depth	154827769	154827769	rs324312724
6_156528741_T_C	6	156528741	9.46e-11	0.7951	0.1228	0.193	L_LMDEP	LMDEP	Loin muscle depth	156425654	157028741
6_160722009_T_C	6	160722009	1.1e-08	0.6204	0.1085	0.2759	L_LMDEP	LMDEP	Loin muscle depth	160652463	160722009	rs335528662
6_165518328_A_G	6	165518328	1.1e-08	3.143	0.5501	0.9837	L_LMDEP	LMDEP	Loin muscle depth	165518328	165518328	rs321992581
7_17127167_A_G	7	17127167	3.1e-08	0.5876	0.1062	0.5454	L_LMDEP	LMDEP	Loin muscle depth	17127167	17127167	rs323902779
7_19351309_G_A	7	19351309	6.31e-11	1.9707	0.3015	0.1	L_LMDEP	LMDEP	Loin muscle depth	18851309	19582158	rs322210012
7_22075280_C_T	7	22075280	6e-10	1.6925	0.2734	0.0984	L_LMDEP	LMDEP	Loin muscle depth	21983452	22203266	rs345690835
7_29049044_A_C	7	29049044	1.48e-10	0.76	0.1186	0.3698	L_LMDEP	LMDEP	Loin muscle depth	29049044	29132104	rs331178030
7_31325098_A_G	7	31325098	6.03e-10	0.8371	0.1352	0.8022	L_LMDEP	LMDEP	Loin muscle depth	31320682	31325098	rs335054358
7_36932132_T_G	7	36932132	7.08e-11	-2.062	0.3163	0.0462	L_LMDEP	LMDEP	Loin muscle depth	36632235	37288272	rs324881375
7_42178590_A_G	7	42178590	7.64e-10	-0.6164	0.1002	0.5309	L_LMDEP	LMDEP	Loin muscle depth	41986519	42187828	rs325307755
7_43306583_T_C	7	43306583	2.59e-09	1.5659	0.2629	0.1033	L_LMDEP	LMDEP	Loin muscle depth	43235435	43306583	rs326563732
7_48875225_G_A	7	48875225	2.62e-10	-0.6886	0.109	0.5441	L_LMDEP	LMDEP	Loin muscle depth	48730624	48875225
7_76649909_G_A	7	76649909	6.11e-09	0.9555	0.1644	0.1857	L_LMDEP	LMDEP	Loin muscle depth	76649240	76695497	rs324179853
7_97585521_T_C	7	97585521	1.05e-09	0.6277	0.1029	0.4653	L_LMDEP	LMDEP	Loin muscle depth	97187301	97750184	rs1113602279
7_113446675_A_G	7	113446675	2.2e-11	-1.2036	0.1798	0.1332	L_LMDEP	LMDEP	Loin muscle depth	113429691	113523745	rs331329246
8_9469710_T_C	8	9469710	8.15e-09	-2.6754	0.464	0.0127	L_LMDEP	LMDEP	Loin muscle depth	9469710	9469710	rs330472118
8_26793425_G_A	8	26793425	3.82e-10	-0.7171	0.1145	0.2283	L_LMDEP	LMDEP	Loin muscle depth	26793425	26866303	rs329404070
8_40284396_G_A	8	40284396	2.67e-08	-1.0141	0.1823	0.1464	L_LMDEP	LMDEP	Loin muscle depth	40282663	40286523	rs319878523
8_78884362_T_G	8	78884362	4.97e-09	1.747	0.2987	0.0705	L_LMDEP	LMDEP	Loin muscle depth	78653197	78884362	rs342131262
8_80490621_T_G	8	80490621	4.44e-08	7.6482	1.3976	0.0084	L_LMDEP	LMDEP	Loin muscle depth	80490621	80490621	rs328821324
8_94526704_A_G	8	94526704	2.38e-09	0.9138	0.1531	0.8579	L_LMDEP	LMDEP	Loin muscle depth	94026704	94692802	rs331442932
8_100527640_C_T	8	100527640	2.61e-08	-0.8209	0.1475	0.1467	L_LMDEP	LMDEP	Loin muscle depth	100527640	100527640	rs333028750
8_110130537_T_G	8	110130537	7.02e-09	-1.3569	0.2343	0.0534	L_LMDEP	LMDEP	Loin muscle depth	109955339	110345524
8_112118807_C_T	8	112118807	4.07e-08	-1.6654	0.3035	0.0302	L_LMDEP	LMDEP	Loin muscle depth	112118807	112118807	rs340554714
8_118437822_C_A	8	118437822	2.89e-08	3.6604	0.6598	0.0378	L_LMDEP	LMDEP	Loin muscle depth	118420941	118462831
8_136165388_A_G	8	136165388	1.23e-09	-2.0689	0.3405	0.0418	L_LMDEP	LMDEP	Loin muscle depth	135868394	136177055	rs786488891
9_19174814_C_T	9	19174814	1.15e-08	0.7029	0.1232	0.1877	L_LMDEP	LMDEP	Loin muscle depth	19174805	19174814	rs318768418
9_25060875_T_C	9	25060875	1.22e-08	-0.5333	0.0936	0.4762	L_LMDEP	LMDEP	Loin muscle depth	25060875	25060875	rs332326723
9_26283654_G_A	9	26283654	4.73e-08	-0.6246	0.1144	0.6726	L_LMDEP	LMDEP	Loin muscle depth	26283654	26283654	rs342263025
9_29192126_A_T	9	29192126	1.35e-08	1.7239	0.3035	0.0578	L_LMDEP	LMDEP	Loin muscle depth	28692126	29192126	rs333833500
9_46554128_T_C	9	46554128	4e-08	1.1607	0.2114	0.1466	L_LMDEP	LMDEP	Loin muscle depth	46554128	46554128	rs338356615
9_47949660_G_A	9	47949660	1.92e-08	1.1567	0.2058	0.1842	L_LMDEP	LMDEP	Loin muscle depth	47668521	47949660	rs322419036
9_65414029_C_T	9	65414029	1.16e-10	2.2399	0.3476	0.0388	L_LMDEP	LMDEP	Loin muscle depth	65400889	65414244	rs344492826
9_66540940_C_T	9	66540940	3.43e-08	-1.1615	0.2105	0.0671	L_LMDEP	LMDEP	Loin muscle depth	66540940	66543162	rs691546428
9_79083066_T_A	9	79083066	1.16e-08	0.5907	0.1035	0.3191	L_LMDEP	LMDEP	Loin muscle depth	78822265	79253607	rs701928104
9_81752777_T_G	9	81752777	6.36e-09	-0.5574	0.096	0.4743	L_LMDEP	LMDEP	Loin muscle depth	81552679	82252777	rs328331369
9_86905406_A_C	9	86905406	2.01e-09	0.5957	0.0993	0.3435	L_LMDEP	LMDEP	Loin muscle depth	86901963	86987753	rs343480850
9_89914078_T_G	9	89914078	6.34e-10	-0.614	0.0993	0.393	L_LMDEP	LMDEP	Loin muscle depth	89792986	89914515	rs329248734
9_102180790_A_T	9	102180790	2.74e-08	0.5401	0.0972	0.4801	L_LMDEP	LMDEP	Loin muscle depth	102010845	102180790	rs325769335
9_104479487_A_G	9	104479487	1.58e-08	-3.372	0.5965	0.0452	L_LMDEP	LMDEP	Loin muscle depth	104479487	104479583	rs336139065
9_106297372_A_T	9	106297372	4.84e-15	7.4648	0.9532	0.9842	L_LMDEP	LMDEP	Loin muscle depth	106242243	106353316	rs337876963
9_108298624_G_A	9	108298624	2.72e-09	-1.0941	0.184	0.1594	L_LMDEP	LMDEP	Loin muscle depth	108288203	108798624	rs345104912
9_109818737_C_G	9	109818737	7.81e-09	-2.1535	0.3731	0.0302	L_LMDEP	LMDEP	Loin muscle depth	109818621	109823187	rs330020678
10_1716498_C_T	10	1716498	2.57e-09	1.9837	0.333	0.1213	L_LMDEP	LMDEP	Loin muscle depth	1716498	1716498	rs345444358
10_3939303_T_C	10	3939303	1.46e-12	2.5519	0.3605	0.1367	L_LMDEP	LMDEP	Loin muscle depth	3939303	4055725	rs700411660
10_6434045_C_T	10	6434045	1.38e-08	-1.0244	0.1805	0.4886	L_LMDEP	LMDEP	Loin muscle depth	6365948	6434405	rs339224064
10_9189025_C_T	10	9189025	1.5e-09	-3.1633	0.5234	0.0305	L_LMDEP	LMDEP	Loin muscle depth	9187756	9194821	rs343557207
10_11063462_G_A	10	11063462	2.81e-12	-4.543	0.6502	0.019	L_LMDEP	LMDEP	Loin muscle depth	10887914	11063729	rs340914826
10_16273353_C_T	10	16273353	2.36e-08	-4.7032	0.8423	0.0345	L_LMDEP	LMDEP	Loin muscle depth	16272020	16273600
10_22183182_C_T	10	22183182	8.04e-10	3.2464	0.5284	0.0177	L_LMDEP	LMDEP	Loin muscle depth	22183182	22183182	rs324278068
10_24208813_T_A	10	24208813	2.03e-09	-6.1519	1.0261	0.0158	L_LMDEP	LMDEP	Loin muscle depth	24207826	24288077
10_31685728_G_A	10	31685728	2.62e-10	1.2491	0.1976	0.0956	L_LMDEP	LMDEP	Loin muscle depth	31685055	31686480	rs334528074
10_33987468_C_A	10	33987468	3.14e-18	3.3297	0.3825	0.0351	L_LMDEP	LMDEP	Loin muscle depth	33532397	34487468	rs344439171
10_42317884_G_A	10	42317884	3.39e-09	0.9953	0.1684	0.1532	L_LMDEP	LMDEP	Loin muscle depth	42310175	42321047	rs335585839
10_53404175_G_A	10	53404175	1.95e-09	0.6072	0.1012	0.6418	L_LMDEP	LMDEP	Loin muscle depth	53392639	53404175	rs325350781
10_60337847_G_A	10	60337847	4.32e-09	-1.026	0.1748	0.1071	L_LMDEP	LMDEP	Loin muscle depth	60092667	60355716	rs343979613
10_66270864_C_A	10	66270864	1.29e-10	2.9687	0.4618	0.0823	L_LMDEP	LMDEP	Loin muscle depth	66270864	66270864	rs333181216
11_20736107_C_T	11	20736107	6.49e-09	2.1909	0.3775	0.0581	L_LMDEP	LMDEP	Loin muscle depth	20736107	20736107	rs706997227
12_4679943_C_T	12	4679943	2.92e-08	-0.6038	0.1089	0.6273	L_LMDEP	LMDEP	Loin muscle depth	4679943	4679943	rs341248224
12_6685586_T_G	12	6685586	1.06e-09	1.2517	0.2052	0.0825	L_LMDEP	LMDEP	Loin muscle depth	6434303	6827083	rs336413995
12_11562077_T_C	12	11562077	1.1e-09	-0.6537	0.1073	0.433	L_LMDEP	LMDEP	Loin muscle depth	11123904	11602363	rs327958762
12_21171830_C_T	12	21171830	7.18e-09	3.8853	0.6714	0.0181	L_LMDEP	LMDEP	Loin muscle depth	21171830	21171830	rs326170284
12_22402438_T_C	12	22402438	2.94e-08	3.3337	0.6012	0.0229	L_LMDEP	LMDEP	Loin muscle depth	22402438	22402438	rs346092382
12_26026695_C_A	12	26026695	1.15e-08	0.6867	0.1203	0.7169	L_LMDEP	LMDEP	Loin muscle depth	26026354	26026695	rs323146730
12_38550006_A_G	12	38550006	4.06e-08	-3.2158	0.5859	0.0526	L_LMDEP	LMDEP	Loin muscle depth	38455616	38550006	rs320663926
12_44466650_C_T	12	44466650	4.83e-09	0.6736	0.1151	0.3193	L_LMDEP	LMDEP	Loin muscle depth	44455337	44466650	rs323309711
12_49666658_T_A	12	49666658	2.94e-12	-1.5064	0.2158	0.1438	L_LMDEP	LMDEP	Loin muscle depth	49362939	49943407	rs321078175
12_54519640_C_G	12	54519640	6.32e-09	2.2696	0.3908	0.1191	L_LMDEP	LMDEP	Loin muscle depth	54509318	54563554
12_57613809_T_C	12	57613809	2.33e-08	5.7415	1.0279	0.0158	L_LMDEP	LMDEP	Loin muscle depth	57611901	57614489	rs325694653
13_1583611_G_A	13	1583611	9.42e-09	0.9761	0.17	0.8327	L_LMDEP	LMDEP	Loin muscle depth	1583584	1923031	rs325570308
13_5333315_G_A	13	5333315	1.55e-09	2.8394	0.4702	0.9212	L_LMDEP	LMDEP	Loin muscle depth	5216404	5333315	rs334737315
13_21648238_T_C	13	21648238	3.58e-09	0.6584	0.1115	0.5235	L_LMDEP	LMDEP	Loin muscle depth	21648238	21648997	rs325639770
13_28554814_T_C	13	28554814	1.54e-09	-0.659	0.1091	0.7015	L_LMDEP	LMDEP	Loin muscle depth	28513011	28695399	rs1113585208
13_113689451_A_G	13	113689451	5.82e-09	0.6361	0.1093	0.298	L_LMDEP	LMDEP	Loin muscle depth	113243683	113732691	rs341221829
13_114992319_G_A	13	114992319	3.41e-08	1.2345	0.2237	0.1189	L_LMDEP	LMDEP	Loin muscle depth	114992319	114992319	rs332303378
13_122309853_C_T	13	122309853	4.25e-08	0.8345	0.1523	0.1262	L_LMDEP	LMDEP	Loin muscle depth	122309853	122309853	rs345227430
13_131764078_A_G	13	131764078	5.22e-12	0.685	0.0993	0.6543	L_LMDEP	LMDEP	Loin muscle depth	131363488	131937432	rs319182820
13_135414696_A_T	13	135414696	2.46e-08	-0.8694	0.1559	0.1714	L_LMDEP	LMDEP	Loin muscle depth	135414696	135414705
13_181080397_T_C	13	181080397	5.19e-09	-0.9908	0.1696	0.1146	L_LMDEP	LMDEP	Loin muscle depth	181080397	181175631	rs318241761
13_182453208_C_T	13	182453208	1.28e-08	-0.9195	0.1616	0.1392	L_LMDEP	LMDEP	Loin muscle depth	182453208	182616877	rs1109246673
13_184231078_G_A	13	184231078	4.15e-10	-0.6473	0.1036	0.4229	L_LMDEP	LMDEP	Loin muscle depth	184231078	184729957	rs705004215
13_189100785_A_G	13	189100785	1.38e-09	-0.7035	0.1161	0.2475	L_LMDEP	LMDEP	Loin muscle depth	189096704	189188991	rs327858241
13_200082743_T_C	13	200082743	7.14e-10	1.0714	0.1739	0.7068	L_LMDEP	LMDEP	Loin muscle depth	200079927	200124696	rs81442517
14_6018914_G_A	14	6018914	5.49e-12	-3.0309	0.4398	0.0245	L_LMDEP	LMDEP	Loin muscle depth	5923677	6018914
14_9536156_A_C	14	9536156	5.26e-10	0.7998	0.1288	0.4951	L_LMDEP	LMDEP	Loin muscle depth	9521208	9541160	rs334161197
14_11281075_C_G	14	11281075	6.2e-12	-1.9797	0.288	0.2821	L_LMDEP	LMDEP	Loin muscle depth	11227781	11700809	rs323386381
14_25405880_C_T	14	25405880	7.27e-10	0.9482	0.1539	0.2338	L_LMDEP	LMDEP	Loin muscle depth	24982944	25654167	rs339541570
14_26994763_C_T	14	26994763	2.85e-08	0.9828	0.1771	0.1712	L_LMDEP	LMDEP	Loin muscle depth	26994763	27062159	rs344186067
14_31849272_A_C	14	31849272	1.1e-09	-0.6035	0.099	0.6341	L_LMDEP	LMDEP	Loin muscle depth	31349272	31938406	rs344170155
14_35680655_C_T	14	35680655	7.77e-09	0.8695	0.1506	0.1661	L_LMDEP	LMDEP	Loin muscle depth	35216195	35681598	rs329963787
14_82671534_C_T	14	82671534	1.16e-08	-1.9083	0.3344	0.0454	L_LMDEP	LMDEP	Loin muscle depth	82171534	82671534	rs1113052081
14_106316573_G_A	14	106316573	6.59e-09	-3.1909	0.5501	0.0163	L_LMDEP	LMDEP	Loin muscle depth	106316573	106316573
14_109314423_T_A	14	109314423	1.36e-08	0.5676	0.1	0.5775	L_LMDEP	LMDEP	Loin muscle depth	109314423	109314423	rs339299660
14_115736470_G_A	14	115736470	8.34e-16	0.8622	0.1071	0.3299	L_LMDEP	LMDEP	Loin muscle depth	115247275	115973540
14_129396788_C_G	14	129396788	9.75e-12	0.9946	0.146	0.2164	L_LMDEP	LMDEP	Loin muscle depth	129146305	129547439	rs692522306
14_134943572_C_T	14	134943572	3.4e-08	0.6297	0.1141	0.3373	L_LMDEP	LMDEP	Loin muscle depth	134943572	134943572	rs334352777
14_138252826_C_T	14	138252826	2.25e-09	0.6584	0.1101	0.3109	L_LMDEP	LMDEP	Loin muscle depth	138252826	138252826	rs321402663
15_5473373_G_A	15	5473373	8.58e-09	1.2432	0.216	0.0603	L_LMDEP	LMDEP	Loin muscle depth	5473160	5804423	rs319483793
15_16805636_T_C	15	16805636	1.98e-09	-0.9033	0.1506	0.7098	L_LMDEP	LMDEP	Loin muscle depth	16805636	16897141	rs695553328
15_48061348_C_T	15	48061348	4.41e-10	1.3641	0.2186	0.0781	L_LMDEP	LMDEP	Loin muscle depth	48053155	48095154	rs343497141
15_56082640_T_C	15	56082640	7.49e-10	-7.6888	1.2491	0.0105	L_LMDEP	LMDEP	Loin muscle depth	56062225	56082956	rs1108489444
15_118167731_G_A	15	118167731	1.65e-08	-0.5592	0.099	0.5983	L_LMDEP	LMDEP	Loin muscle depth	118167731	118167731	rs789082823
15_122523042_C_T	15	122523042	2.49e-10	0.7162	0.1132	0.283	L_LMDEP	LMDEP	Loin muscle depth	122121523	122559511	rs339569848
15_123633556_A_G	15	123633556	2.83e-09	-0.7763	0.1307	0.4748	L_LMDEP	LMDEP	Loin muscle depth	123633556	124072488	rs338975140
15_125823850_G_A	15	125823850	4.89e-08	0.8304	0.1522	0.1413	L_LMDEP	LMDEP	Loin muscle depth	125823850	125823850	rs706865897
15_126978807_T_C	15	126978807	3.13e-10	1.6037	0.2549	0.0695	L_LMDEP	LMDEP	Loin muscle depth	126892864	126980639	rs346274671
15_132049919_G_T	15	132049919	1.33e-09	1.2552	0.207	0.0964	L_LMDEP	LMDEP	Loin muscle depth	132037829	132049919	rs321243061
15_136148752_C_T	15	136148752	3.72e-09	0.6316	0.1071	0.2629	L_LMDEP	LMDEP	Loin muscle depth	135885293	136148752	rs319391294
15_137672577_G_A	15	137672577	1.14e-10	0.8367	0.1298	0.214	L_LMDEP	LMDEP	Loin muscle depth	137664905	137792673	rs340818003
15_139318263_G_A	15	139318263	1.6e-10	1.0108	0.158	0.1469	L_LMDEP	LMDEP	Loin muscle depth	139311261	139318711	rs324951188
16_1353985_C_T	16	1353985	7.03e-09	-1.1582	0.2	0.0698	L_LMDEP	LMDEP	Loin muscle depth	1340577	1366545	rs319259587
16_16027468_A_G	16	16027468	1.62e-12	0.963	0.1363	0.479	L_LMDEP	LMDEP	Loin muscle depth	15532830	16527468	rs333544294
16_21775671_G_A	16	21775671	1.2e-10	0.6622	0.1028	0.3999	L_LMDEP	LMDEP	Loin muscle depth	21275671	21817737	rs327675904
16_23461752_T_C	16	23461752	8.18e-13	3.6751	0.5134	0.0673	L_LMDEP	LMDEP	Loin muscle depth	23109106	23825182	rs326909814
16_26231241_G_A	16	26231241	1.08e-09	1.583	0.2596	0.06	L_LMDEP	LMDEP	Loin muscle depth	26181610	26264704	rs338826470
16_27553900_A_G	16	27553900	1.54e-09	-2.3478	0.3887	0.9821	L_LMDEP	LMDEP	Loin muscle depth	27552021	27553900	rs326956698
16_38629950_C_A	16	38629950	3.79e-08	-0.6016	0.1094	0.3737	L_LMDEP	LMDEP	Loin muscle depth	38629950	38632162	rs332326931
16_45337894_T_A	16	45337894	1.08e-09	1.69	0.2772	0.0411	L_LMDEP	LMDEP	Loin muscle depth	45337894	45836958	rs343297053
16_48463844_G_A	16	48463844	1.3e-08	0.7074	0.1244	0.2204	L_LMDEP	LMDEP	Loin muscle depth	48463844	48463844	rs327536638
16_54902757_G_C	16	54902757	2.41e-08	-0.6024	0.108	0.4229	L_LMDEP	LMDEP	Loin muscle depth	54902757	54902757	rs344789403
16_57533408_A_G	16	57533408	1.84e-08	0.6242	0.1109	0.3232	L_LMDEP	LMDEP	Loin muscle depth	57533408	57533408	rs333168864
16_64616350_G_A	16	64616350	2.99e-11	-0.697	0.1049	0.6161	L_LMDEP	LMDEP	Loin muscle depth	64116350	64873183	rs338023447
16_66859623_T_C	16	66859623	1.37e-08	0.806	0.142	0.1569	L_LMDEP	LMDEP	Loin muscle depth	66854644	67222767	rs339357541
16_68791368_T_C	16	68791368	1.53e-12	0.8445	0.1194	0.1936	L_LMDEP	LMDEP	Loin muscle depth	68291368	69224123	rs326415215
16_71632194_G_A	16	71632194	4.11e-14	0.8869	0.1174	0.2717	L_LMDEP	LMDEP	Loin muscle depth	71132194	71804131	rs341902333
[truncated: 5,504 more rows]

## Sheet: Table S7
Table S7. Heritability enrichment for five type of molQTL in meta-GWAS summary.
[truncated: 719 more rows]

## Sheet: Table S8
Table S8. Heritability enrichment for tissue-sharing and specific genes with meta-GWAS summary.
[truncated: 1,233 more rows]

[truncated: 7 more sheets: Table S9, Table S10, Table S11, Table S12, Table S13, Table S14, Table S15]
